# Supplementary material for: Over-Expressing TaSPA-B Reduces Prolamin and Starch Accumulation in Wheat (Triticum aestivum L.) Grains
Source: Int J Mol Sci. 2020 May 5;21(9):3257. doi: 10.3390/ijms21093257 (PMC7247331; doi:10.3390/ijms21093257)
Supplement: Supplementary file 1 [file ijms-21-03257-s001.zip]

Archive with 10 entries (9 files):
- ijms-766224-supplementary/
- ijms-766224-supplementary/Figure S1.docx
- ijms-766224-supplementary/Table S1.xlsx
- ijms-766224-supplementary/Table S2 .xlsx
- ijms-766224-supplementary/Table S3.xlsx
- ijms-766224-supplementary/Table S4.xlsx
- ijms-766224-supplementary/Table S5.docx
- ijms-766224-supplementary/Table S6.docx
- ijms-766224-supplementary/Table S7.docx
- ijms-766224-supplementary/Table S8.xlsx
