# Supplementary material for: Over-Expressing TaSPA-B Reduces Prolamin and Starch Accumulation in Wheat (Triticum aestivum L.) Grains
Source: Int J Mol Sci. 2020 May 5;21(9):3257. doi: 10.3390/ijms21093257 (PMC7247331; doi:10.3390/ijms21093257)
Supplement: Supplementary file 1 [file ijms-21-03257-s001.zip › ijms-766224-supplementary/Table S1.xlsx]

## Sheet: Table S1
Table S1. Statistical summary of RNA-seq data
Sample	Raw reads	Raw bases	Clean reads	Clean bases	Error rate(%)	Q20(%)	Q30(%)	GC content(%)
OE-3_1	49583814	7487155914	48403978	7193420328	0.0151	96.71	91.73	52.54
OE-3_2	58271568	8799006768	56808658	8436354757	0.0151	96.7	91.7	52.78
OE-3_3	54584890	8242318390	53026234	7908681613	0.0262	97.3	93.28	52.38
WT_1	48081274	7260272374	46873106	6982951156	0.0151	96.72	91.73	53.07
WT_2	63474722	9584683022	61923498	9174866024	0.0153	96.58	91.52	51.69
WT_3	56946516	8598923916	55598102	8264721257	0.0149	96.8	91.92	52.5
