# Supplementary material for: Over-Expressing TaSPA-B Reduces Prolamin and Starch Accumulation in Wheat (Triticum aestivum L.) Grains
Source: Int J Mol Sci. 2020 May 5;21(9):3257. doi: 10.3390/ijms21093257 (PMC7247331; doi:10.3390/ijms21093257)
Supplement: Supplementary file 1 [file ijms-21-03257-s001.zip › ijms-766224-supplementary/Table S2 .xlsx]

## Sheet: Mock_vs_HSPA.deseq2
Table S2 Differentially expressed genes (DEGs) in TaSPA-B overexpressing lines
Gene ID	WT_TPM	OE-3_TPM	FC (OE-3/WT)	Log2FC	P-value	Corrected P-value	Regulation	NR	GO	KEGG			COG		Pfam	Swiss-prot
										KO_ID	KO_name	Pathway	COG_Category	COG_Description
TraesCS1B02G343500	3.02333	123.663	41.7058	5.38218	2.64534e-72	1.36267e-67	up	CAA70216.1(transcriptional activator [Triticum aestivum])	GO:0003700(molecular_function:transcription factor activity, sequence-specific DNA binding); GO:0006355(biological_process:regulation of transcription, DNA-templated); GO:0043565(molecular_function:sequence-specific DNA binding)				ENOG410YS4V(S:Function unknown); ENOG4111S51(K:Transcription)	ENOG410YS4V(-); ENOG4111S51(Transcription factor)	PF12498.5(bZIP_C:Basic leucine-zipper C terminal); PF00170.18(bZIP_1:bZIP transcription factor); PF07716.12(bZIP_2:Basic region leucine zipper)	sp|Q7X9A8|RSBZ2_ORYSJ(bZIP transcription factor RISBZ2 OS=Oryza sativa subsp. japonica OX=39947 GN=RISBZ2 PE=1 SV=1)
TraesCS7D02G475100	0.503333	30.15	69.045	6.10946	3.95331e-64	1.01821e-59	up	XP_020167701.1(basic leucine zipper 9-like isoform X2 [Aegilops tauschii subsp. tauschii])					ENOG410YMIG(K:Transcription)	ENOG410YMIG(Basic region leucine zipper)	PF00170.18(bZIP_1:bZIP transcription factor); PF07716.12(bZIP_2:Basic region leucine zipper)	sp|Q654B3|RSBZ5_ORYSJ(bZIP transcription factor RISBZ5 OS=Oryza sativa subsp. japonica OX=39947 GN=RISBZ5 PE=2 SV=1)
TraesCS7A02G488600	0.776667	42.4367	57.244	5.83905	1.80689e-62	3.10255e-58	up	XP_020167700.1(basic leucine zipper 9-like isoform X1 [Aegilops tauschii subsp. tauschii])					ENOG410YMIG(K:Transcription)	ENOG410YMIG(Basic region leucine zipper)	PF00170.18(bZIP_1:bZIP transcription factor); PF07716.12(bZIP_2:Basic region leucine zipper)	sp|Q654B3|RSBZ5_ORYSJ(bZIP transcription factor RISBZ5 OS=Oryza sativa subsp. japonica OX=39947 GN=RISBZ5 PE=2 SV=1)
TraesCS7A02G477900	0.183333	22.9067	131.016	7.0336	2.84826e-52	3.66799e-48	up	EMS66611.1(putative glutathione S-transferase GSTU6 [Triticum urartu])	GO:0005737(cellular_component:cytoplasm); GO:0004364(molecular_function:glutathione transferase activity); GO:0006749(biological_process:glutathione metabolic process); GO:0009407(biological_process:toxin catabolic process)	K00799	GST, gst	map05225(Hepatocellular carcinoma); map00480(Glutathione metabolism)	ENOG410XSIX(O:Posttranslational modification, protein turnover, chaperones)	ENOG410XSIX(glutathione Stransferase)	PF13417.3(GST_N_3:Glutathione S-transferase, N-terminal domain); PF02798.17(GST_N:Glutathione S-transferase, N-terminal domain); PF13409.3(GST_N_2:Glutathione S-transferase, N-terminal domain); PF13410.3(GST_C_2:Glutathione S-transferase, C-terminal domain); PF00043.22(GST_C:Glutathione S-transferase, C-terminal domain); PF17172.1(GST_N_4:Glutathione S-transferase N-terminal domain)	sp|Q06398|GSTU6_ORYSJ(Probable glutathione S-transferase GSTU6 OS=Oryza sativa subsp. japonica OX=39947 GN=GSTU6 PE=2 SV=2)
TraesCS7B02G391800	2.24333	38.8033	18.1131	4.17896	4.76878e-37	4.91298e-33	up	XP_020167700.1(basic leucine zipper 9-like isoform X1 [Aegilops tauschii subsp. tauschii])					ENOG410YMIG(K:Transcription)	ENOG410YMIG(Basic region leucine zipper)	PF00170.18(bZIP_1:bZIP transcription factor); PF07716.12(bZIP_2:Basic region leucine zipper)	sp|Q654B3|RSBZ5_ORYSJ(bZIP transcription factor RISBZ5 OS=Oryza sativa subsp. japonica OX=39947 GN=RISBZ5 PE=2 SV=1)
TraesCS7D02G344400	33.2833	3.66333	0.109368	-3.19274	1.7421e-28	1.49565e-24	down	XP_020159981.1(uncharacterized protein LOC109745254 [Aegilops tauschii subsp. tauschii])		K08066	NFYC		COG5208(K:Transcription)	COG5208(Nuclear transcription factor Y)	PF00808.20(CBFD_NFYB_HMF:Histone-like transcription factor (CBF/NF-Y) and archaeal histone); PF00125.21(Histone:Core histone H2A/H2B/H3/H4)	sp|Q9XE33|NFYC6_ORYSJ(Nuclear transcription factor Y subunit C-6 OS=Oryza sativa subsp. japonica OX=39947 GN=NFYC6 PE=1 SV=1)
TraesCS3B02G611600	0.226667	16.9833	85.0671	6.41053	2.78181e-28	2.04709e-24	up	XP_020185551.1(soluble inorganic pyrophosphatase 4-like [Aegilops tauschii subsp. tauschii])	GO:0005737(cellular_component:cytoplasm); GO:0006796(biological_process:phosphate-containing compound metabolic process); GO:0000287(molecular_function:magnesium ion binding); GO:0004427(molecular_function:inorganic diphosphatase activity)	K01507	ppa	map00190(Oxidative phosphorylation)	COG0221(C:Energy production and conversion)	COG0221(Pyrophosphate phospho-hydrolase)	PF00719.16(Pyrophosphatase:Inorganic pyrophosphatase)	sp|Q9LFF9|IPYR4_ARATH(Soluble inorganic pyrophosphatase 4 OS=Arabidopsis thaliana OX=3702 GN=PPA4 PE=1 SV=1)
TraesCS7D02G133500	1.44333	20.1733	14.7263	3.88032	2.14888e-27	1.38366e-23	up	XP_020174026.1(probable galactinol--sucrose galactosyltransferase 6 [Aegilops tauschii subsp. tauschii])	GO:0003824(molecular_function:catalytic activity)	K06617	E2.4.1.82	map00052(Galactose metabolism)	ENOG410YBU9(C:Energy production and conversion)	ENOG410YBU9(FAD linked oxidase domain protein)	PF05691.9(Raffinose_syn:Raffinose synthase or seed imbibition protein Sip1)	sp|Q8RX87|RFS6_ARATH(Probable galactinol--sucrose galactosyltransferase 6 OS=Arabidopsis thaliana OX=3702 GN=RFS6 PE=2 SV=2)
TraesCS7D02G463700	0.0766667	3.78333	54.0232	5.75551	7.32733e-27	3.77445e-23	up	XP_020168172.1(receptor kinase-like protein Xa21 [Aegilops tauschii subsp. tauschii])	GO:0000166(molecular_function:nucleotide binding); GO:0016310(biological_process:phosphorylation); GO:0016020(cellular_component:membrane); GO:0016301(molecular_function:kinase activity); GO:0004672(molecular_function:protein kinase activity)				COG4886(S:Function unknown)	COG4886(leucine Rich Repeat)	PF13855.3(LRR_8:Leucine rich repeat); PF07714.14(Pkinase_Tyr:Protein tyrosine kinase); PF00069.22(Pkinase:Protein kinase domain); PF12799.4(LRR_4:Leucine Rich repeats (2 copies)); PF08263.9(LRRNT_2:Leucine rich repeat N-terminal domain)	sp|Q1MX30|XA21_ORYSI(Receptor kinase-like protein Xa21 OS=Oryza sativa subsp. indica OX=39946 GN=XA21 PE=1 SV=1)
TraesCS2D02G325600	3.52333	42.2267	12.3938	3.63155	7.20549e-27	3.77445e-23	up	XP_020168970.1(14-3-3-like protein GF14-B [Aegilops tauschii subsp. tauschii])	GO:0005737(cellular_component:cytoplasm); GO:0005634(cellular_component:nucleus); GO:0019904(molecular_function:protein domain specific binding)	K06630	YWHAE		COG5040(T:Signal transduction mechanisms)	COG5040(Tyrosine 3-monooxygenase tryptophan 5-monooxygenase activation protein)	PF00244.17(14-3-3:14-3-3 protein)	sp|Q7XTE8|14332_ORYSJ(14-3-3-like protein GF14-B OS=Oryza sativa subsp. japonica OX=39947 GN=GF14B PE=1 SV=2)
TraesCS3A02G534700	0.533333	20.03	30.7997	4.94485	1.21281e-24	5.67947e-21	up	XP_020185555.1(soluble inorganic pyrophosphatase 1-like [Aegilops tauschii subsp. tauschii])	GO:0005737(cellular_component:cytoplasm); GO:0006796(biological_process:phosphate-containing compound metabolic process); GO:0000287(molecular_function:magnesium ion binding); GO:0004427(molecular_function:inorganic diphosphatase activity)	K01507	ppa	map00190(Oxidative phosphorylation)	COG0221(C:Energy production and conversion)	COG0221(Pyrophosphate phospho-hydrolase)	PF00719.16(Pyrophosphatase:Inorganic pyrophosphatase)	sp|Q9LFF9|IPYR4_ARATH(Soluble inorganic pyrophosphatase 4 OS=Arabidopsis thaliana OX=3702 GN=PPA4 PE=1 SV=1)
TraesCS3A02G285100	0.03	1.72333	65.8158	6.04036	3.25447e-24	1.39703e-20	up	XP_020161880.1(ABC transporter G family member 38-like [Aegilops tauschii subsp. tauschii])	GO:0042626(molecular_function:ATPase activity, coupled to transmembrane movement of substances); GO:0016021(cellular_component:integral component of membrane); GO:0006810(biological_process:transport); GO:0016887(molecular_function:ATPase activity); GO:0005886(cellular_component:plasma membrane); GO:0055085(biological_process:transmembrane transport); GO:0005524(molecular_function:ATP binding)				COG0842(V:Defense mechanisms); COG1131(V:Defense mechanisms)	COG0842((ABC) transporter); COG1131((ABC) transporter)	PF01061.21(ABC2_membrane:ABC-2 type transporter); PF00005.24(ABC_tran:ABC transporter); PF08370.8(PDR_assoc:Plant PDR ABC transporter associated); PF14510.3(ABC_trans_N:ABC-transporter extracellular N-terminal); PF13304.3(AAA_21:AAA domain, putative AbiEii toxin, Type IV TA system); PF12698.4(ABC2_membrane_3:ABC-2 family transporter protein)	sp|Q7FMW4|AB38G_ORYSJ(ABC transporter G family member 38 OS=Oryza sativa subsp. japonica OX=39947 GN=ABCG38 PE=3 SV=1)
TraesCS3D02G467600	8.71333	157.75	20.1687	4.33405	4.00536e-24	1.58711e-20	up	BAD72882.1(xylanase inhibitor TAXI-IV [Triticum aestivum])	GO:0045493(biological_process:xylan catabolic process); GO:0004190(molecular_function:aspartic-type endopeptidase activity); GO:0016798(molecular_function:hydrolase activity, acting on glycosyl bonds); GO:0006508(biological_process:proteolysis)				ENOG410XNV7(O:Posttranslational modification, protein turnover, chaperones)	ENOG410XNV7(aspartic)	PF14541.3(TAXi_C:Xylanase inhibitor C-terminal); PF14543.3(TAXi_N:Xylanase inhibitor N-terminal)	sp|P13917|7SB1_SOYBN(Basic 7S globulin OS=Glycine max OX=3847 GN=BG PE=1 SV=2)
TraesCS7B02G035200	1.12333	17.3267	15.8072	3.98251	5.1762e-24	1.90454e-20	up	XP_020174026.1(probable galactinol--sucrose galactosyltransferase 6 [Aegilops tauschii subsp. tauschii])	GO:0003824(molecular_function:catalytic activity)	K06617	E2.4.1.82	map00052(Galactose metabolism)	ENOG410YBU9(S:Function unknown)	ENOG410YBU9(raffinose synthase)	PF05691.9(Raffinose_syn:Raffinose synthase or seed imbibition protein Sip1)	sp|Q8RX87|RFS6_ARATH(Probable galactinol--sucrose galactosyltransferase 6 OS=Arabidopsis thaliana OX=3702 GN=RFS6 PE=2 SV=2)
TraesCS3B02G435500	64.88	4.37667	0.0676974	-3.88476	3.16988e-23	1.08858e-19	down	CDM85402.1(unnamed protein product [Triticum aestivum])	GO:0009228(biological_process:thiamine biosynthetic process); GO:0009570(cellular_component:chloroplast stroma); GO:0005829(cellular_component:cytosol); GO:0006950(biological_process:response to stress); GO:0052837(biological_process:thiazole biosynthetic process); GO:0046872(molecular_function:metal ion binding); GO:0055114(biological_process:oxidation-reduction process); GO:0016491(molecular_fu…	K03146	THI4, THI1	map00730(Thiamine metabolism)	COG1635(H:Coenzyme transport and metabolism)	COG1635(Involved in biosynthesis of the thiamine precursor thiazole. Catalyzes the conversion of NAD and glycine to adenosine diphosphate 5-(2-hydroxyethyl)-4-methylthiazole-2-carboxylic acid (ADT), an adenylated thiazole intermediate. The reaction includes an iron-dependent sulfide transfer from a conserved cysteine residue of the protein to a thiazole intermediate. The enzyme can only undergo a…	PF01946.14(Thi4:Thi4 family); PF01266.21(DAO:FAD dependent oxidoreductase); PF00890.21(FAD_binding_2:FAD binding domain); PF13450.3(NAD_binding_8:NAD(P)-binding Rossmann-like domain); PF07992.11(Pyr_redox_2:Pyridine nucleotide-disulphide oxidoreductase)	sp|C5X2M4|THI42_SORBI(Thiamine thiazole synthase 2, chloroplastic OS=Sorghum bicolor OX=4558 GN=THI1-2 PE=3 SV=1)
TraesCS5D02G533500	0.426667	7.30667	17.7769	4.15193	3.97631e-23	1.28017e-19	up	XP_020150947.1(pirin-like protein isoform X2 [Aegilops tauschii subsp. tauschii])		K06911	K06911		COG1741(S:Function unknown)	COG1741(pirin domain protein)	PF05726.10(Pirin_C:Pirin C-terminal cupin domain); PF02678.13(Pirin:Pirin)	sp|Q9SEE4|PIRL_SOLLC(Pirin-like protein OS=Solanum lycopersicum OX=4081 PE=2 SV=1)
TraesCS2B02G392400	0.186667	9.25	51.4336	5.68464	4.60543e-23	1.3955e-19	up	EMS46673.1(hypothetical protein TRIUR3_02318 [Triticum urartu])					ENOG410YH6H(S:Function unknown)	ENOG410YH6H(GEM-like protein)	PF02893.17(GRAM:GRAM domain)	sp|Q9FTA0|GEML4_ARATH(GEM-like protein 4 OS=Arabidopsis thaliana OX=3702 GN=At5g08350 PE=2 SV=1)
TraesCS6A02G249700	39.2367	7.05667	0.181266	-2.46382	7.02328e-23	2.00991e-19	down	XP_020186303.1(expansin-B15-like [Aegilops tauschii subsp. tauschii])	GO:0005576(cellular_component:extracellular region); GO:0019953(biological_process:sexual reproduction)	K20628	exlX		ENOG410YEZU(G:Carbohydrate transport and metabolism)	ENOG410YEZU(May cause loosening and extension of plant cell walls by disrupting non-covalent bonding between cellulose microfibrils and matrix glucans. No enzymatic activity has been found)	PF01357.18(Pollen_allerg_1:Pollen allergen); PF03330.15(DPBB_1:Lytic transglycolase)	sp|Q7XT40|EXB15_ORYSJ(Expansin-B15 OS=Oryza sativa subsp. japonica OX=39947 GN=EXPB15 PE=3 SV=2)
TraesCS7D02G381900	0.126667	7.82	58.8269	5.8784	1.77868e-22	4.82229e-19	up	XP_020198686.1(probable serine/threonine-protein kinase PBL19 [Aegilops tauschii subsp. tauschii])	GO:0004674(molecular_function:protein serine/threonine kinase activity); GO:0006468(biological_process:protein phosphorylation); GO:0005524(molecular_function:ATP binding); GO:0004672(molecular_function:protein kinase activity)				COG0515(T:Signal transduction mechanisms)	COG0515(Serine Threonine protein kinase)	PF00069.22(Pkinase:Protein kinase domain); PF07714.14(Pkinase_Tyr:Protein tyrosine kinase)	sp|Q9LTC0|PBL19_ARATH(Probable serine/threonine-protein kinase PBL19 OS=Arabidopsis thaliana OX=3702 GN=PBL19 PE=1 SV=1)
TraesCS3B02G037400	8.44	69.8933	8.47001	3.08236	2.92788e-22	7.54105e-19	up	CDM80603.1(unnamed protein product [Triticum aestivum])	GO:0010951(biological_process:negative regulation of endopeptidase activity); GO:0005576(cellular_component:extracellular region); GO:0004867(molecular_function:serine-type endopeptidase inhibitor activity)				ENOG41105CZ(S:Function unknown); ENOG41107KS(S:Function unknown)	ENOG41105CZ(BowB); ENOG41107KS(Bowman-Birk serine protease inhibitor family)	PF00228.17(Bowman-Birk_leg:Bowman-Birk serine protease inhibitor family)	sp|P12940|IBB_HORVU(Bowman-Birk type trypsin inhibitor OS=Hordeum vulgare OX=4513 GN=BBBI PE=1 SV=1)
TraesCS2D02G175600	14.9733	1.27667	0.084822	-3.55942	3.09852e-22	7.60052e-19	down	XP_020159360.1(sucrose synthase 2 [Aegilops tauschii subsp. tauschii])		K00695	E2.4.1.13	map00500(Starch and sucrose metabolism)	COG0438(M:Cell wall/membrane/envelope biogenesis)	COG0438(Glycosyl transferase (Group 1)	PF00862.16(Sucrose_synth:Sucrose synthase); PF00534.17(Glycos_transf_1:Glycosyl transferases group 1); PF13692.3(Glyco_trans_1_4:Glycosyl transferases group 1); PF13524.3(Glyco_trans_1_2:Glycosyl transferases group 1)	sp|P31923|SUS2_HORVU(Sucrose synthase 2 OS=Hordeum vulgare OX=4513 GN=SS2 PE=1 SV=1)
TraesCS2B02G344600	4.84	35.8233	7.92938	2.98721	4.83845e-22	1.1329e-18	up	AEQ53933.1(14-3-3 protein [Triticum aestivum])	GO:0005737(cellular_component:cytoplasm); GO:0005634(cellular_component:nucleus); GO:0019904(molecular_function:protein domain specific binding)	K06630	YWHAE		COG5040(S:Function unknown)	COG5040(-)	PF00244.17(14-3-3:14-3-3 protein)	sp|Q7XTE8|14332_ORYSJ(14-3-3-like protein GF14-B OS=Oryza sativa subsp. japonica OX=39947 GN=GF14B PE=1 SV=2)
TraesCS2A02G106700	0.13	6.76	52.9595	5.72682	6.17639e-22	1.3833e-18	up	XP_020179743.1(peroxidase P7-like [Aegilops tauschii subsp. tauschii])	GO:0020037(molecular_function:heme binding); GO:0004601(molecular_function:peroxidase activity); GO:0098869(biological_process:cellular oxidant detoxification); GO:0042744(biological_process:hydrogen peroxide catabolic process); GO:0046872(molecular_function:metal ion binding); GO:0006979(biological_process:response to oxidative stress); GO:0055114(biological_process:oxidation-reduction process);…	K00430	E1.11.1.7	map00940(Phenylpropanoid biosynthesis)	ENOG410ZJP7(S:Function unknown)	ENOG410ZJP7(peroxidase)	PF00141.20(peroxidase:Peroxidase)	sp|P22195|PER1_ARAHY(Cationic peroxidase 1 OS=Arachis hypogaea OX=3818 GN=PNC1 PE=1 SV=2)
TraesCS7B02G455100	0.126667	4.24667	35.4461	5.14755	7.42229e-22	1.59307e-18	up	XP_020168262.1(putrescine hydroxycinnamoyltransferase 1-like [Aegilops tauschii subsp. tauschii])	GO:0016747(molecular_function:transferase activity, transferring acyl groups other than amino-acyl groups)	K13065	E2.3.1.133, HCT	map00941(Flavonoid biosynthesis); map00940(Phenylpropanoid biosynthesis); map00945(Stilbenoid, diarylheptanoid and gingerol biosynthesis)	ENOG410YUQM(S:Function unknown)	ENOG410YUQM(shikimate quinate hydroxycinnamoyltransferase-like)	PF02458.12(Transferase:Transferase family)	sp|Q5SMM8|PHT1_ORYSJ(Putrescine hydroxycinnamoyltransferase 1 OS=Oryza sativa subsp. japonica OX=39947 GN=PHT1 PE=2 SV=1)
TraesCS7B02G093400	0.476667	6.48667	13.83	3.78973	1.12018e-21	2.30812e-18	up	XP_020164802.1(ATP-dependent zinc metalloprotease FTSH 6, chloroplastic-like [Aegilops tauschii subsp. tauschii])	GO:0004176(molecular_function:ATP-dependent peptidase activity); GO:0009941(cellular_component:chloroplast envelope); GO:0009535(cellular_component:chloroplast thylakoid membrane); GO:0004222(molecular_function:metalloendopeptidase activity); GO:0010304(biological_process:PSII associated light-harvesting complex II catabolic process); GO:0016021(cellular_component:integral component of membrane);…	K03798	ftsH, hflB		COG0465(E:Amino acid transport and metabolism)	COG0465(amino acid transport)	PF01434.15(Peptidase_M41:Peptidase family M41); PF00004.26(AAA:ATPase family associated with various cellular activities (AAA)); PF06068.10(TIP49:TIP49 C-terminus); PF07728.11(AAA_5:AAA domain (dynein-related subfamily)); PF06480.12(FtsH_ext:FtsH Extracellular); PF13191.3(AAA_16:AAA ATPase domain); PF13245.3(AAA_19:Part of AAA domain); PF05496.9(RuvB_N:Holliday junction DNA helicase ruvB N-termin…	sp|Q67WJ2|FTSH6_ORYSJ(ATP-dependent zinc metalloprotease FTSH 6, chloroplastic OS=Oryza sativa subsp. japonica OX=39947 GN=FTSH6 PE=3 SV=1)
TraesCS2B02G412500	0.0633333	27.6767	415.536	8.69883	1.90042e-21	3.76517e-18	up	EMS56295.1(hypothetical protein TRIUR3_24418 [Triticum urartu])	GO:0005737(cellular_component:cytoplasm); GO:0030001(biological_process:metal ion transport); GO:0046872(molecular_function:metal ion binding); GO:0046916(biological_process:cellular transition metal ion homeostasis); GO:0046914(molecular_function:transition metal ion binding)				COG2608(S:Function unknown)	COG2608(MiAMP1)	PF00403.23(HMA:Heavy-metal-associated domain)	sp|Q9LP41|HIP29_ARATH(Heavy metal-associated isoprenylated plant protein 29 OS=Arabidopsis thaliana OX=3702 GN=HIPP29 PE=3 SV=1)
TraesCS7B02G019600	0.0533333	5.73667	116.043	6.85851	4.43688e-21	8.4649e-18	up	XP_020175739.1(thiosulfate sulfurtransferase 16, chloroplastic-like isoform X2 [Aegilops tauschii subsp. tauschii])					COG0607(P:Inorganic ion transport and metabolism)	COG0607(Rhodanese domain protein)	PF00581.17(Rhodanese:Rhodanese-like domain)	sp|P27626|DIN1_RAPSA(Senescence-associated protein DIN1 OS=Raphanus sativus OX=3726 GN=DIN1 PE=2 SV=1)
TraesCS3B02G560100	107.507	22.5533	0.200145	-2.32088	4.8428e-21	8.90936e-18	down	CDM86665.1(unnamed protein product [Triticum aestivum])
TraesCS4B02G086100	0	13.03	2482.57	11.2776	1.07021e-20	1.90099e-17	up	XP_020176453.1(2-alkenal reductase (NADP(+)-dependent)-like [Aegilops tauschii subsp. tauschii])					COG2130(S:Function unknown)	COG2130(alcohol dehydrogenase)	PF00107.23(ADH_zinc_N:Zinc-binding dehydrogenase); PF16884.2(ADH_N_2:N-terminal domain of oxidoreductase); PF13602.3(ADH_zinc_N_2:Zinc-binding dehydrogenase)	sp|Q9SLN8|DBR_TOBAC(2-alkenal reductase (NADP(+)-dependent) OS=Nicotiana tabacum OX=4097 GN=DBR PE=1 SV=1)
TraesCS5A02G099500	0.0633333	3.60667	60.4924	5.91868	1.63978e-20	2.81562e-17	up	XP_020172304.1(uncharacterized protein LOC109757867 [Aegilops tauschii subsp. tauschii])	GO:0016020(cellular_component:membrane)				ENOG410ZV59(S:Function unknown)	ENOG410ZV59(expressed protein)
TraesCS1D02G433100	0.0666667	3.23	48.6963	5.60574	1.83021e-20	3.04123e-17	up	XP_020151245.1(S-type anion channel SLAH2-like [Aegilops tauschii subsp. tauschii])	GO:0016021(cellular_component:integral component of membrane); GO:0055085(biological_process:transmembrane transport)				ENOG4111I0D(P:Inorganic ion transport and metabolism)	ENOG4111I0D(C4-dicarboxylate transporter malic acid transport protein)	PF03595.14(SLAC1:Voltage-dependent anion channel)	sp|Q9ASQ7|SLAH2_ARATH(S-type anion channel SLAH2 OS=Arabidopsis thaliana OX=3702 GN=SLAH2 PE=2 SV=1)
TraesCS6A02G248400	0.07	3.46333	50.1309	5.64763	1.95526e-20	3.14748e-17	up	EMS63759.1(Trehalose-phosphate phosphatase [Triticum urartu])	GO:0016311(biological_process:dephosphorylation); GO:0009409(biological_process:response to cold); GO:0009651(biological_process:response to salt stress); GO:0005992(biological_process:trehalose biosynthetic process); GO:0004805(molecular_function:trehalose-phosphatase activity)	K01087	otsB	map00500(Starch and sucrose metabolism)	COG1877(G:Carbohydrate transport and metabolism)	COG1877(trehalose biosynthetic process)	PF02358.13(Trehalose_PPase:Trehalose-phosphatase); PF08282.9(Hydrolase_3:haloacid dehalogenase-like hydrolase)	sp|Q75WV3|TPP1_ORYSJ(Probable trehalose-phosphate phosphatase 1 OS=Oryza sativa subsp. japonica OX=39947 GN=TPP1 PE=1 SV=1)
TraesCS2B02G159300	12.4833	2.21333	0.182052	-2.45758	2.2756e-20	3.55214e-17	down	BAK04491.1(predicted protein, partial [Hordeum vulgare subsp. vulgare])	GO:0016787(molecular_function:hydrolase activity)	K01051	E3.1.1.11	map00040(Pentose and glucuronate interconversions)	COG4677(G:Carbohydrate transport and metabolism)	COG4677(pectinesterase)	PF01095.16(Pectinesterase:Pectinesterase)	sp|Q4PSQ5|PME66_ARATH(Probable pectinesterase 66 OS=Arabidopsis thaliana OX=3702 GN=PME66 PE=2 SV=2)
TraesCS2B02G123400	8.80667	172.287	20.9874	4.39145	7.32511e-20	1.1098e-16	up	XP_020198776.1(uncharacterized protein LOC109784586 [Aegilops tauschii subsp. tauschii])	GO:0016021(cellular_component:integral component of membrane)				ENOG41125P8(S:Function unknown)	ENOG41125P8(B12d protein)	PF06522.8(B12D:NADH-ubiquinone reductase complex 1 MLRQ subunit)
TraesCS2A02G204900	1.00667	13.47	13.7858	3.78511	1.05378e-19	1.55093e-16	up	XP_020146630.1(organic cation/carnitine transporter 2-like [Aegilops tauschii subsp. tauschii])	GO:0022891(molecular_function:substrate-specific transmembrane transporter activity); GO:0016021(cellular_component:integral component of membrane); GO:0016020(cellular_component:membrane); GO:0009705(cellular_component:plant-type vacuole membrane); GO:0022857(molecular_function:transmembrane transporter activity); GO:0055085(biological_process:transmembrane transport)				COG0477(G:Carbohydrate transport and metabolism)	COG0477(major facilitator Superfamily)	PF00083.21(Sugar_tr:Sugar (and other) transporter); PF07690.13(MFS_1:Major Facilitator Superfamily)	sp|O64515|OCT2_ARATH(Organic cation/carnitine transporter 2 OS=Arabidopsis thaliana OX=3702 GN=OCT2 PE=2 SV=1)
TraesCS7B02G378300	0.193333	2.78333	15.3102	3.93642	2.62718e-19	3.7592e-16	up	XP_020168172.1(receptor kinase-like protein Xa21 [Aegilops tauschii subsp. tauschii])					COG4886(S:Function unknown)	COG4886(leucine Rich Repeat)	PF13855.3(LRR_8:Leucine rich repeat); PF07714.14(Pkinase_Tyr:Protein tyrosine kinase); PF00069.22(Pkinase:Protein kinase domain); PF12799.4(LRR_4:Leucine Rich repeats (2 copies)); PF08263.9(LRRNT_2:Leucine rich repeat N-terminal domain)	sp|C0LGP4|Y3475_ARATH(Probable LRR receptor-like serine/threonine-protein kinase At3g47570 OS=Arabidopsis thaliana OX=3702 GN=At3g47570 PE=2 SV=1)
TraesCS7A02G036800	78.04	12.15	0.144408	-2.79178	2.85786e-19	3.97876e-16	down	XP_020172036.1(avenin-like b1 [Aegilops tauschii subsp. tauschii])					ENOG411268F(S:Function unknown)	ENOG411268F(diffuse panbronchiolitis critical region 1)	PF13016.3(Gliadin:Cys-rich Gliadin N-terminal); PF00234.19(Tryp_alpha_amyl:Protease inhibitor/seed storage/LTP family)	sp|P0CZ07|AVLA2_WHEAT(Avenin-like a2 OS=Triticum aestivum OX=4565 PE=2 SV=1)
TraesCS4D02G246300	2.37667	0.216667	0.0927558	-3.43042	9.88021e-19	1.33934e-15	down	XP_020197717.1(replication protein A 70 kDa DNA-binding subunit B-like [Aegilops tauschii subsp. tauschii])	GO:0006310(biological_process:DNA recombination); GO:0006281(biological_process:DNA repair); GO:0005634(cellular_component:nucleus); GO:0005662(cellular_component:DNA replication factor A complex); GO:0006260(biological_process:DNA replication); GO:0005515(molecular_function:protein binding); GO:0003677(molecular_function:DNA binding); GO:0046872(molecular_function:metal ion binding)	K07466	RFA1, RPA1, rpa	map03430(Mismatch repair); map03440(Homologous recombination); map03420(Nucleotide excision repair); map03030(DNA replication)	COG1599(S:Function unknown)	COG1599(-)	PF08646.7(Rep_fac-A_C:Replication factor-A C terminal domain); PF04057.9(Rep-A_N:Replication factor-A protein 1, N-terminal domain); PF16900.2(REPA_OB_2:Replication protein A OB domain); PF01336.22(tRNA_anti-codon:OB-fold nucleic acid binding domain); PF02721.11(DUF223:Domain of unknown function DUF223)	sp|Q10Q08|RFA1B_ORYSJ(Replication protein A 70 kDa DNA-binding subunit B OS=Oryza sativa subsp. japonica OX=39947 GN=RPA1B PE=1 SV=1)
TraesCS5A02G449400	0.223333	5.26333	24.8704	4.63636	1.33878e-18	1.72409e-15	up	XP_020177886.1(AAA-ATPase At3g28510-like [Aegilops tauschii subsp. tauschii])	GO:0016021(cellular_component:integral component of membrane); GO:0016020(cellular_component:membrane); GO:0005524(molecular_function:ATP binding); GO:0000166(molecular_function:nucleotide binding)				COG0465(S:Function unknown)	COG0465(-)	PF14363.3(AAA_assoc:Domain associated at C-terminal with AAA); PF00004.26(AAA:ATPase family associated with various cellular activities (AAA)); PF13191.3(AAA_16:AAA ATPase domain); PF13245.3(AAA_19:Part of AAA domain)	sp|Q9LH84|AATP5_ARATH(AAA-ATPase At3g28510 OS=Arabidopsis thaliana OX=3702 GN=At3g28510 PE=2 SV=1)
TraesCS1B02G145300	0.63	9.43	15.9075	3.99163	1.32953e-18	1.72409e-15	up	BAK05475.1(predicted protein [Hordeum vulgare subsp. vulgare])	GO:0016021(cellular_component:integral component of membrane); GO:0016788(molecular_function:hydrolase activity, acting on ester bonds)	K21026	AAE	map00901(Indole alkaloid biosynthesis)	ENOG41108S2(S:Function unknown); ENOG41105XM(S:Function unknown)	ENOG41108S2(GDSL-like Lipase/Acylhydrolase); ENOG41105XM(GDSL-like lipase acylhydrolase)	PF00657.19(Lipase_GDSL:GDSL-like Lipase/Acylhydrolase)	sp|Q9FXJ2|GDL7_ARATH(GDSL esterase/lipase At1g28580 OS=Arabidopsis thaliana OX=3702 GN=At1g28580 PE=2 SV=1)
TraesCS5A02G459000	0.286667	8.83667	31.6508	4.98417	1.87051e-18	2.35009e-15	up	EMS53068.1(Polygalacturonase [Triticum urartu])	GO:0071555(biological_process:cell wall organization); GO:0005576(cellular_component:extracellular region); GO:0005975(biological_process:carbohydrate metabolic process); GO:0004650(molecular_function:polygalacturonase activity)	K01213;K01184	E3.2.1.67;E3.2.1.15	map00040(Pentose and glucuronate interconversions)	COG5434(J:Translation, ribosomal structure and biogenesis)	COG5434(Located at the back of the 30S subunit body where it stabilizes the conformation of the head with respect to the body (By similarity))	PF00295.14(Glyco_hydro_28:Glycosyl hydrolases family 28); PF12708.4(Pectate_lyase_3:Pectate lyase superfamily protein); PF13229.3(Beta_helix:Right handed beta helix region)	sp|P35336|PGLR_ACTDE(Polygalacturonase OS=Actinidia deliciosa OX=3627 PE=2 SV=1)
TraesCS4B02G171500	0.133333	5.26667	42.2609	5.40125	2.08953e-18	2.50316e-15	up	XP_020170659.1(acid phosphatase 1 [Aegilops tauschii subsp. tauschii])	GO:0016311(biological_process:dephosphorylation); GO:0016021(cellular_component:integral component of membrane); GO:0003993(molecular_function:acid phosphatase activity)	K02866	RP-L10e, RPL10	map03010(Ribosome)	ENOG4111MGT(S:Function unknown)	ENOG4111MGT(Acid phosphatase)	PF03767.11(Acid_phosphat_B:HAD superfamily, subfamily IIIB (Acid phosphatase))	sp|P27061|PPA1_SOLLC(Acid phosphatase 1 OS=Solanum lycopersicum OX=4081 GN=APS1 PE=2 SV=1)
TraesCS5D02G111700	0.0733333	2.72	40.691	5.34664	2.04813e-18	2.50316e-15	up	XP_020172304.1(uncharacterized protein LOC109757867 [Aegilops tauschii subsp. tauschii])	GO:0016020(cellular_component:membrane)				ENOG410ZV59(S:Function unknown)	ENOG410ZV59(expressed protein)
TraesCS6D02G225500	0.213333	4.22	20.6801	4.37017	2.14866e-18	2.51549e-15	up	XP_020147188.1(ethylene-responsive transcription factor 1-like [Aegilops tauschii subsp. tauschii])		K09286	EREBP		ENOG410YJV7(K:Transcription); ENOG410YRS5(K:Transcription)	ENOG410YJV7(Transcription factor); ENOG410YRS5(Transcription factor)	PF00847.17(AP2:AP2 domain)	sp|Q84XB3|ERF1_SOLLC(Ethylene-responsive transcription factor 1 OS=Solanum lycopersicum OX=4081 GN=ERF1 PE=2 SV=1)
TraesCS4D02G178100	0.223333	6.84667	20.2496	4.33982	3.42314e-18	3.91851e-15	up	XP_020174487.1(uncharacterized protein LOC109760054 isoform X1 [Aegilops tauschii subsp. tauschii])					ENOG410ZFKG(S:Function unknown)	ENOG410ZFKG(-)
TraesCS5B02G429600	0.0366667	1.13	30.6086	4.93587	4.49357e-18	5.03202e-15	up	XP_020179723.1(indole-3-acetaldehyde oxidase-like [Aegilops tauschii subsp. tauschii])	GO:0050660(molecular_function:flavin adenine dinucleotide binding); GO:0016614(molecular_function:oxidoreductase activity, acting on CH-OH group of donors); GO:0005829(cellular_component:cytosol); GO:0051537(molecular_function:2 iron, 2 sulfur cluster binding); GO:0016903(molecular_function:oxidoreductase activity, acting on the aldehyde or oxo group of donors); GO:0009115(biological_process:xant…	K11817	AAO1_2	map00380(Tryptophan metabolism)	COG4630(S:Function unknown); COG4631(F:Nucleotide transport and metabolism)	COG4630(Aminopeptidase Iap family-like protein); COG4631(xanthine dehydrogenase)	PF02738.15(Ald_Xan_dh_C2:Molybdopterin-binding domain of aldehyde dehydrogenase); PF00941.18(FAD_binding_5:FAD binding domain in molybdopterin dehydrogenase); PF01315.19(Ald_Xan_dh_C:Aldehyde oxidase and xanthine dehydrogenase, a/b hammerhead domain); PF01799.17(Fer2_2:[2Fe-2S] binding domain); PF03450.14(CO_deh_flav_C:CO dehydrogenase flavoprotein C-terminal domain); PF00111.24(Fer2:2Fe-2S iron-…	sp|Q852M1|ALDO2_ORYSJ(Probable aldehyde oxidase 2 OS=Oryza sativa subsp. japonica OX=39947 GN=Os03g0790900 PE=2 SV=1)
TraesCS7D02G189800	4.07333	19.7167	4.87658	2.28587	5.59945e-18	6.13699e-15	up	XP_020164804.1(uncharacterized protein LOC109750257 [Aegilops tauschii subsp. tauschii])					COG5269(K:Transcription); ENOG410Z4CA(S:Function unknown)	COG5269(Transcription factor); ENOG410Z4CA(Myb-like DNA-binding domain)	PF00249.28(Myb_DNA-binding:Myb-like DNA-binding domain)	sp|Q9FNN6|SRM1_ARATH(Transcription factor SRM1 OS=Arabidopsis thaliana OX=3702 GN=SRM1 PE=1 SV=1)
TraesCS5A02G271700	0.403333	4.57667	11.7108	3.54977	1.16571e-17	1.251e-14	up	XP_020197351.1(chaperone protein dnaJ 10-like [Aegilops tauschii subsp. tauschii])					COG2214(O:Posttranslational modification, protein turnover, chaperones)	COG2214(DNAj domain protein)	PF14308.3(DnaJ-X:X-domain of DnaJ-containing); PF00226.28(DnaJ:DnaJ domain)	sp|Q8GYX8|DNJ10_ARATH(Chaperone protein dnaJ 10 OS=Arabidopsis thaliana OX=3702 GN=ATJ10 PE=2 SV=2)
TraesCS5D02G422700	0.11	1.79333	16.8531	4.07494	1.20219e-17	1.26382e-14	up	XP_020173810.1(uncharacterized protein LOC109759397 [Aegilops tauschii subsp. tauschii])					ENOG41107NT(S:Function unknown); ENOG41108GX(S:Function unknown); ENOG41107Y9(S:Function unknown); ENOG41105X3(S:Function unknown)	ENOG41107NT(Calmodulin binding protein-like); ENOG41108GX(Calmodulin binding protein-like); ENOG41107Y9(Calmodulin binding protein-like); ENOG41105X3(Calmodulin binding protein-like)	PF07887.8(Calmodulin_bind:Calmodulin binding protein-like)	sp|F4K2R6|CB60G_ARATH(Calmodulin-binding protein 60 G OS=Arabidopsis thaliana OX=3702 GN=CBP60G PE=1 SV=1)
TraesCS1A02G284900	12.8033	76.16	6.12874	2.61559	1.2431e-17	1.28069e-14	up	XP_020199445.1(chitinase 1-like [Aegilops tauschii subsp. tauschii])	GO:0005975(biological_process:carbohydrate metabolic process); GO:0005576(cellular_component:extracellular region); GO:0008061(molecular_function:chitin binding); GO:0004553(molecular_function:hydrolase activity, hydrolyzing O-glycosyl compounds); GO:0004568(molecular_function:chitinase activity); GO:0006032(biological_process:chitin catabolic process)				ENOG41103X2(S:Function unknown); ENOG41108GS(S:Function unknown)	ENOG41103X2(Glycosyl hydrolases family 18); ENOG41108GS(Glycosyl hydrolases family 18)	PF00704.25(Glyco_hydro_18:Glycosyl hydrolases family 18)	sp|Q9SLP4|CHIT1_TULBA(Chitinase 1 OS=Tulipa bakeri OX=110455 PE=1 SV=1)
TraesCS5A02G093600	0.0433333	2	50.1634	5.64856	1.61054e-17	1.62671e-14	up	XP_020172034.1(respiratory burst oxidase homolog protein B-like [Aegilops tauschii subsp. tauschii])	GO:0050664(molecular_function:oxidoreductase activity, acting on NAD(P)H, oxygen as acceptor); GO:0016021(cellular_component:integral component of membrane); GO:0016020(cellular_component:membrane); GO:0098869(biological_process:cellular oxidant detoxification); GO:0005509(molecular_function:calcium ion binding); GO:0004601(molecular_function:peroxidase activity); GO:0055114(biological_process:ox…	K13447	RBOH	map04016(MAPK signaling pathway - plant); map04626(Plant-pathogen interaction)	ENOG410XNZY(O:Posttranslational modification, protein turnover, chaperones)	ENOG410XNZY(ubiquitin-dependent protein catabolic process)	PF08030.9(NAD_binding_6:Ferric reductase NAD binding domain); PF08414.7(NADPH_Ox:Respiratory burst NADPH oxidase); PF08022.9(FAD_binding_8:FAD-binding domain); PF01794.16(Ferric_reduct:Ferric reductase like transmembrane component); PF13499.3(EF-hand_7:EF-hand domain pair); PF00036.29(EF-hand_1:EF hand); PF13405.3(EF-hand_6:EF-hand domain); PF13202.3(EF-hand_5:EF hand)	sp|Q948T9|RBOHB_SOLTU(Respiratory burst oxidase homolog protein B OS=Solanum tuberosum OX=4113 GN=RBOHB PE=1 SV=1)
TraesCS7B02G171500	0.44	3.32	7.93723	2.98863	1.7119e-17	1.69583e-14	up	XP_020155262.1(uncharacterized protein LOC109740615 [Aegilops tauschii subsp. tauschii])					ENOG410YA7D(S:Function unknown)	ENOG410YA7D(DUF630 DUF632 domains containing protein)	PF04782.9(DUF632:Protein of unknown function (DUF632)); PF04783.9(DUF630:Protein of unknown function (DUF630))	sp|Q93YU8|NRG2_ARATH(Nitrate regulatory gene2 protein OS=Arabidopsis thaliana OX=3702 GN=NRG2 PE=1 SV=1)
TraesCS2D02G249500	2.37667	19.94	8.54142	3.09448	2.62032e-17	2.54676e-14	up	XP_020172937.1(probable carboxylesterase 15 [Aegilops tauschii subsp. tauschii])	GO:0016787(molecular_function:hydrolase activity); GO:0008152(biological_process:metabolic process)				COG0657(I:Lipid transport and metabolism)	COG0657(alpha beta hydrolase fold-3 domain protein)	PF07859.10(Abhydrolase_3:alpha/beta hydrolase fold); PF00135.25(COesterase:Carboxylesterase family); PF12740.4(Chlorophyllase2:Chlorophyllase enzyme)	sp|Q9FG13|CXE15_ARATH(Probable carboxylesterase 15 OS=Arabidopsis thaliana OX=3702 GN=CXE15 PE=2 SV=1)
TraesCS3B02G515100	5.44667	47.3733	8.80837	3.13887	2.67723e-17	2.55388e-14	up	CAG26970.1(xylanase inhibitor precursor, partial [Triticum aestivum])	GO:0045493(biological_process:xylan catabolic process); GO:0004190(molecular_function:aspartic-type endopeptidase activity); GO:0016798(molecular_function:hydrolase activity, acting on glycosyl bonds); GO:0006508(biological_process:proteolysis)				ENOG410XNV7(O:Posttranslational modification, protein turnover, chaperones)	ENOG410XNV7(aspartic)	PF14541.3(TAXi_C:Xylanase inhibitor C-terminal); PF14543.3(TAXi_N:Xylanase inhibitor N-terminal)
TraesCS6D02G357900	0.06	3.94667	70.2423	6.13427	3.56484e-17	3.33876e-14	up	XP_020165257.1(kelch-like protein 17 [Aegilops tauschii subsp. tauschii])	GO:0031463(cellular_component:Cul3-RING ubiquitin ligase complex); GO:0004842(molecular_function:ubiquitin-protein transferase activity)				ENOG4110X8D(S:Function unknown); ENOG4111MQY(S:Function unknown)	ENOG4110X8D(Kelch repeat-containing F-box family protein); ENOG4111MQY(Kelch)	PF01344.22(Kelch_1:Kelch motif); PF13964.3(Kelch_6:Kelch motif); PF07646.12(Kelch_2:Kelch motif); PF13418.3(Kelch_4:Galactose oxidase, central domain)	sp|Q0WW40|FBK5_ARATH(F-box/kelch-repeat protein At1g16250 OS=Arabidopsis thaliana OX=3702 GN=At1g16250 PE=2 SV=1)
TraesCS4D02G173600	0.0566667	7.57667	232.802	7.86296	1.02058e-16	9.38784e-14	up	XP_020170659.1(acid phosphatase 1 [Aegilops tauschii subsp. tauschii])	GO:0016311(biological_process:dephosphorylation); GO:0016021(cellular_component:integral component of membrane); GO:0003993(molecular_function:acid phosphatase activity)	K02866	RP-L10e, RPL10	map03010(Ribosome)	ENOG4111MGT(S:Function unknown)	ENOG4111MGT(Acid phosphatase)	PF03767.11(Acid_phosphat_B:HAD superfamily, subfamily IIIB (Acid phosphatase))	sp|P27061|PPA1_SOLLC(Acid phosphatase 1 OS=Solanum lycopersicum OX=4081 GN=APS1 PE=2 SV=1)
TraesCS5B02G169300	0.14	7.34667	54.0552	5.75636	1.85042e-16	1.67226e-13	up	XP_020181813.1(holotricin-3-like [Aegilops tauschii subsp. tauschii])	GO:0005737(cellular_component:cytoplasm); GO:0030001(biological_process:metal ion transport); GO:0046916(biological_process:cellular transition metal ion homeostasis); GO:0046914(molecular_function:transition metal ion binding)				ENOG410ZCT8(S:Function unknown); ENOG410Z1J1(S:Function unknown)	ENOG410ZCT8(-); ENOG410Z1J1(-)
TraesCS2D02G339700	0.676667	8.10667	12.9491	3.69478	1.92415e-16	1.70891e-13	up	XP_020163133.1(BTB/POZ and TAZ domain-containing protein 2-like [Aegilops tauschii subsp. tauschii])					COG5076(B:Chromatin structure and dynamics); COG5076(K:Transcription); ENOG410YCVF(S:Function unknown)	COG5076(bromodomain); COG5076(bromodomain); ENOG410YCVF(- Bric-a-Brac, Tramtrack, Broad Complex BTB domain with TAZ zinc finger and Calmodulin-binding domains, expressed)	PF02135.13(zf-TAZ:TAZ zinc finger); PF00651.28(BTB:BTB/POZ domain)	sp|Q94BN0|BT2_ARATH(BTB/POZ and TAZ domain-containing protein 2 OS=Arabidopsis thaliana OX=3702 GN=BT2 PE=1 SV=1)
TraesCS5D02G161000	24.67	5.63333	0.223885	-2.15917	2.16546e-16	1.89063e-13	down	AAS19857.1(Dof DNA-binding protein [Triticum aestivum])					ENOG410YM1Y(S:Function unknown); ENOG410YN7N(S:Function unknown); ENOG410YKK8(S:Function unknown)	ENOG410YM1Y(zinc finger protein); ENOG410YN7N(zinc finger protein); ENOG410YKK8(Zinc finger protein)	PF02701.12(zf-Dof:Dof domain, zinc finger)	sp|Q6K537|DOF3_ORYSJ(Dof zinc finger protein 3 OS=Oryza sativa subsp. japonica OX=39947 GN=DOF3 PE=1 SV=1)
TraesCS3A02G432700	0	19.5733	1189.04	10.2156	2.60053e-16	2.23264e-13	up	EMS52336.1(hypothetical protein TRIUR3_23770 [Triticum urartu])					ENOG41106KI(S:Function unknown)	ENOG41106KI(-)
TraesCS1D02G214400	0.406667	4.98667	12.6101	3.6565	3.31841e-16	2.75706e-13	up	EMS51696.1(Flavin-containing monooxygenase FMO GS-OX-like 2 [Triticum urartu])	GO:0050661(molecular_function:NADP binding); GO:0050660(molecular_function:flavin adenine dinucleotide binding); GO:0004499(molecular_function:N,N-dimethylaniline monooxygenase activity); GO:0055114(biological_process:oxidation-reduction process)				COG2072(P:Inorganic ion transport and metabolism)	COG2072(Monooxygenase)	PF00743.16(FMO-like:Flavin-binding monooxygenase-like); PF13450.3(NAD_binding_8:NAD(P)-binding Rossmann-like domain); PF01593.21(Amino_oxidase:Flavin containing amine oxidoreductase); PF07992.11(Pyr_redox_2:Pyridine nucleotide-disulphide oxidoreductase); PF01266.21(DAO:FAD dependent oxidoreductase); PF13454.3(NAD_binding_9:FAD-NAD(P)-binding); PF00070.24(Pyr_redox:Pyridine nucleotide-disulphide o…	sp|Q9FWW6|GSXL1_ARATH(Flavin-containing monooxygenase FMO GS-OX-like 1 OS=Arabidopsis thaliana OX=3702 GN=At1g12160 PE=2 SV=1)
TraesCS5B02G154100	16.3333	3.63	0.219874	-2.18525	3.29512e-16	2.75706e-13	down	AND76294.1(prolamin binding factor [Triticum aestivum])					ENOG410YM1Y(G:Carbohydrate transport and metabolism)	ENOG410YM1Y(glucan endo-1,3-beta-glucosidase)	PF02701.12(zf-Dof:Dof domain, zinc finger)	sp|Q6K537|DOF3_ORYSJ(Dof zinc finger protein 3 OS=Oryza sativa subsp. japonica OX=39947 GN=DOF3 PE=1 SV=1)
TraesCS5A02G092500	2.17333	12.2067	5.84632	2.54753	4.08725e-16	3.34194e-13	up	EMS48485.1(Auxilin-related protein 2 [Triticum urartu])					ENOG410YGT5(S:Function unknown); ENOG4111MNZ(O:Posttranslational modification, protein turnover, chaperones); ENOG410YDCT(O:Posttranslational modification, protein turnover, chaperones); ENOG41129H2(O:Posttranslational modification, protein turnover, chaperones)	ENOG410YGT5(UBA TS-N domain protein); ENOG4111MNZ(DnaJ (Hsp40) homolog, subfamily C, member 6); ENOG410YDCT(DnaJ domain); ENOG41129H2(DnaJ (Hsp40) homolog, subfamily C, member 6)	PF00226.28(DnaJ:DnaJ domain)	sp|Q9SU08|AUXI1_ARATH(Auxilin-related protein 1 OS=Arabidopsis thaliana OX=3702 GN=AUXI1 PE=1 SV=2)
TraesCS3D02G078500	11.1	1.72333	0.153057	-2.70786	4.43414e-16	3.56893e-13	down	XP_020191194.1(NAC domain-containing protein 100-like [Aegilops tauschii subsp. tauschii])					ENOG41103YC(S:Function unknown); ENOG410YDQ3(S:Function unknown); ENOG410Y9QZ(S:Function unknown); ENOG4110425(K:Transcription)	ENOG41103YC(NAC transcription factor); ENOG410YDQ3(No apical meristem (NAM) protein); ENOG410Y9QZ(NAC domain-containing protein); ENOG4110425(atnac2, ore1, anac092, atnac6 atnac6 (arabidopsis nac domain containing protein 6))	PF02365.12(NAM:No apical meristem (NAM) protein)	sp|Q9FK44|NAC87_ARATH(NAC domain-containing protein 87 OS=Arabidopsis thaliana OX=3702 GN=NAC087 PE=2 SV=1)
TraesCS1B02G413600	8.74333	1.53333	0.178495	-2.48604	4.53132e-16	3.59103e-13	down	XP_020182189.1(uncharacterized protein LOC109767877 [Aegilops tauschii subsp. tauschii])					ENOG4111VHH(S:Function unknown); ENOG411084G(S:Function unknown); ENOG410YM6J(S:Function unknown)	ENOG4111VHH(purine permease); ENOG411084G(Protein of unknown function (DUF1639)); ENOG410YM6J(Protein of unknown function (DUF1639))	PF07797.11(DUF1639:Protein of unknown function (DUF1639))
TraesCS3A02G235500	0.0766667	2.45333	30.8007	4.94489	5.07381e-16	3.96003e-13	up	XP_020148676.1(GDSL esterase/lipase At1g28600-like isoform X1 [Aegilops tauschii subsp. tauschii])	GO:0016788(molecular_function:hydrolase activity, acting on ester bonds)	K21026	AAE	map00901(Indole alkaloid biosynthesis)	COG3240(S:Function unknown)	COG3240(GDSL esterase lipase)	PF00657.19(Lipase_GDSL:GDSL-like Lipase/Acylhydrolase)	sp|Q94F40|GDL9_ARATH(GDSL esterase/lipase At1g28600 OS=Arabidopsis thaliana OX=3702 GN=At1g28600 PE=2 SV=1)
TraesCS6A02G376700	22.38	132.777	5.92563	2.56697	9.53321e-16	7.32947e-13	up	EMS53600.1(hypothetical protein TRIUR3_01503 [Triticum urartu])
TraesCS7A02G167400	4.48	55.2833	12.6003	3.65539	1.02435e-15	7.75977e-13	up	EMS56014.1(hypothetical protein TRIUR3_30099 [Triticum urartu])	GO:0016021(cellular_component:integral component of membrane); GO:0016020(cellular_component:membrane)				ENOG410ZCF0(S:Function unknown); ENOG410Z762(S:Function unknown)	ENOG410ZCF0(-); ENOG410Z762(-)
TraesCS3D02G540100	1.32	9.46	7.37184	2.88202	1.67851e-15	1.2531e-12	up	XP_020185555.1(soluble inorganic pyrophosphatase 1-like [Aegilops tauschii subsp. tauschii])	GO:0005737(cellular_component:cytoplasm); GO:0006796(biological_process:phosphate-containing compound metabolic process); GO:0000287(molecular_function:magnesium ion binding); GO:0004427(molecular_function:inorganic diphosphatase activity)	K01507	ppa	map00190(Oxidative phosphorylation)	COG0221(C:Energy production and conversion)	COG0221(Pyrophosphate phospho-hydrolase)	PF00719.16(Pyrophosphatase:Inorganic pyrophosphatase)	sp|Q9LFF9|IPYR4_ARATH(Soluble inorganic pyrophosphatase 4 OS=Arabidopsis thaliana OX=3702 GN=PPA4 PE=1 SV=1)
TraesCS4B02G288100	8.19	36.4	4.55138	2.18631	1.91303e-15	1.40777e-12	up	BAI66421.1(alanine-glyoxylate aminotransferase [Triticum aestivum])	GO:0019544(biological_process:arginine catabolic process to glutamate); GO:0008453(molecular_function:alanine-glyoxylate transaminase activity); GO:0005739(cellular_component:mitochondrion); GO:0005774(cellular_component:vacuolar membrane); GO:0008483(molecular_function:transaminase activity); GO:0030170(molecular_function:pyridoxal phosphate binding); GO:0042802(molecular_function:identical prot…	K00827	AGXT2	map00270(Cysteine and methionine metabolism); map00250(Alanine, aspartate and glutamate metabolism); map00280(Valine, leucine and isoleucine degradation); map00260(Glycine, serine and threonine metabolism)	COG0160(E:Amino acid transport and metabolism)	COG0160(transaminase activity)	PF00202.18(Aminotran_3:Aminotransferase class-III); PF00155.18(Aminotran_1_2:Aminotransferase class I and II)	sp|Q940M2|AGT21_ARATH(Alanine--glyoxylate aminotransferase 2 homolog 1, mitochondrial OS=Arabidopsis thaliana OX=3702 GN=AGT2 PE=1 SV=1)
TraesCS1A02G353600	0	4.92	829.179	9.69554	2.25587e-15	1.63668e-12	up	BAF74363.1(xylanase inhibitor [Triticum aestivum])	GO:0004553(molecular_function:hydrolase activity, hydrolyzing O-glycosyl compounds); GO:0005576(cellular_component:extracellular region); GO:0008061(molecular_function:chitin binding); GO:0004568(molecular_function:chitinase activity); GO:0045493(biological_process:xylan catabolic process); GO:0006032(biological_process:chitin catabolic process)	K01183	E3.2.1.14	map00520(Amino sugar and nucleotide sugar metabolism)	ENOG4111GPA(G:Carbohydrate transport and metabolism)	ENOG4111GPA(chitinase)	PF00704.25(Glyco_hydro_18:Glycosyl hydrolases family 18)	sp|Q7GCM7|XIP1_ORYSJ(Xylanase inhibitor protein 1 OS=Oryza sativa subsp. japonica OX=39947 GN=RIXI PE=1 SV=1)
TraesCS3D02G426200	0	14.9067	1006.16	9.97464	2.5173e-15	1.80099e-12	up	XP_020176701.1(uncharacterized protein LOC109762276 [Aegilops tauschii subsp. tauschii])					ENOG41106KI(S:Function unknown)	ENOG41106KI(-)
TraesCS2D02G392200	0.03	13.8467	420.622	8.71638	3.80197e-15	2.68284e-12	up	XP_020161045.1(heavy metal-associated isoprenylated plant protein 28 [Aegilops tauschii subsp. tauschii])	GO:0005737(cellular_component:cytoplasm); GO:0030001(biological_process:metal ion transport); GO:0046872(molecular_function:metal ion binding); GO:0046916(biological_process:cellular transition metal ion homeostasis); GO:0046914(molecular_function:transition metal ion binding)				COG2608(S:Function unknown)	COG2608(heavy metal transport detoxification protein)	PF00403.23(HMA:Heavy-metal-associated domain)	sp|Q9LP41|HIP29_ARATH(Heavy metal-associated isoprenylated plant protein 29 OS=Arabidopsis thaliana OX=3702 GN=HIPP29 PE=3 SV=1)
TraesCS5A02G025600	76.84	15.75	0.195431	-2.35527	4.0014e-15	2.78541e-12	down
TraesCS7B02G288300	0.193333	3.89333	23.1896	4.53541	4.84432e-15	3.32721e-12	up	XP_020198686.1(probable serine/threonine-protein kinase PBL19 [Aegilops tauschii subsp. tauschii])	GO:0004674(molecular_function:protein serine/threonine kinase activity); GO:0006468(biological_process:protein phosphorylation); GO:0005524(molecular_function:ATP binding)				COG0515(T:Signal transduction mechanisms)	COG0515(Serine Threonine protein kinase)	PF00069.22(Pkinase:Protein kinase domain); PF07714.14(Pkinase_Tyr:Protein tyrosine kinase)	sp|Q9LTC0|PBL19_ARATH(Probable serine/threonine-protein kinase PBL19 OS=Arabidopsis thaliana OX=3702 GN=PBL19 PE=1 SV=1)
TraesCS5A02G427600	0.373333	3.27	9.27848	3.21389	5.06902e-15	3.43573e-12	up	XP_020179723.1(indole-3-acetaldehyde oxidase-like [Aegilops tauschii subsp. tauschii])	GO:0050660(molecular_function:flavin adenine dinucleotide binding); GO:0016614(molecular_function:oxidoreductase activity, acting on CH-OH group of donors); GO:0005829(cellular_component:cytosol); GO:0051537(molecular_function:2 iron, 2 sulfur cluster binding); GO:0016903(molecular_function:oxidoreductase activity, acting on the aldehyde or oxo group of donors); GO:0009115(biological_process:xant…	K11817	AAO1_2	map00380(Tryptophan metabolism)	COG4630(F:Nucleotide transport and metabolism); COG4631(F:Nucleotide transport and metabolism)	COG4630(xanthine dehydrogenase); COG4631(xanthine dehydrogenase)	PF02738.15(Ald_Xan_dh_C2:Molybdopterin-binding domain of aldehyde dehydrogenase); PF00941.18(FAD_binding_5:FAD binding domain in molybdopterin dehydrogenase); PF01315.19(Ald_Xan_dh_C:Aldehyde oxidase and xanthine dehydrogenase, a/b hammerhead domain); PF01799.17(Fer2_2:[2Fe-2S] binding domain); PF03450.14(CO_deh_flav_C:CO dehydrogenase flavoprotein C-terminal domain); PF00111.24(Fer2:2Fe-2S iron-…	sp|O23888|ALDO2_MAIZE(Indole-3-acetaldehyde oxidase OS=Zea mays OX=4577 GN=AO2 PE=2 SV=1)
TraesCS2A02G106900	11.7833	94.59	8.0755	3.01355	5.61502e-15	3.75637e-12	up	XP_020198776.1(uncharacterized protein LOC109784586 [Aegilops tauschii subsp. tauschii])	GO:0016021(cellular_component:integral component of membrane)				ENOG41125P8(S:Function unknown)	ENOG41125P8(B12d protein)	PF06522.8(B12D:NADH-ubiquinone reductase complex 1 MLRQ subunit)
TraesCS2D02G201200	0.546667	3.70667	6.92661	2.79215	6.99707e-15	4.56587e-12	up	XP_020161637.1(uncharacterized protein LOC109746953 [Aegilops tauschii subsp. tauschii])					ENOG4111KEM(S:Function unknown)	ENOG4111KEM(Transferase Family)	PF06101.8(DUF946:Plant protein of unknown function (DUF946))
TraesCS7A02G462900	2.44333	13.2367	5.55722	2.47436	7.00232e-15	4.56587e-12	up	XP_020195596.1(probable 3-hydroxyisobutyrate dehydrogenase, mitochondrial [Aegilops tauschii subsp. tauschii])	GO:0008442(molecular_function:3-hydroxyisobutyrate dehydrogenase activity); GO:0051287(molecular_function:NAD binding); GO:0005739(cellular_component:mitochondrion); GO:0004616(molecular_function:phosphogluconate dehydrogenase (decarboxylating) activity); GO:0006574(biological_process:valine catabolic process); GO:0055114(biological_process:oxidation-reduction process)	K00020	mmsB, HIBADH	map00280(Valine, leucine and isoleucine degradation)	COG2084(I:Lipid transport and metabolism)	COG2084(Dehydrogenase)	PF03446.12(NAD_binding_2:NAD binding domain of 6-phosphogluconate dehydrogenase); PF14833.3(NAD_binding_11:NAD-binding of NADP-dependent 3-hydroxyisobutyrate dehydrogenase); PF02826.16(2-Hacid_dh_C:D-isomer specific 2-hydroxyacid dehydrogenase, NAD binding domain); PF03807.14(F420_oxidored:NADP oxidoreductase coenzyme F420-dependent); PF02737.15(3HCDH_N:3-hydroxyacyl-CoA dehydrogenase, NAD bindin…	sp|Q9SUC0|3HIDH_ARATH(Probable 3-hydroxyisobutyrate dehydrogenase, mitochondrial OS=Arabidopsis thaliana OX=3702 GN=At4g20930 PE=2 SV=3)
TraesCS6B02G210000	6.72	0.41	0.0649497	-3.94453	7.85148e-15	5.05557e-12	down	ACX68637.1(ADP-glucose brittle-1 transporter precursor [Triticum aestivum])					ENOG410ZRF1(S:Function unknown)	ENOG410ZRF1(Alba)	PF00153.24(Mito_carr:Mitochondrial carrier protein)	sp|P29518|BT1_MAIZE(Adenine nucleotide transporter BT1, chloroplastic/amyloplastic/mitochondrial OS=Zea mays OX=4577 GN=BT1 PE=1 SV=1)
TraesCS2A02G528200	2460	628.63	0.240474	-2.05605	8.17627e-15	5.19971e-12	down	XP_020153589.1(antimicrobial peptides-like [Aegilops tauschii subsp. tauschii])	GO:0050832(biological_process:defense response to fungus)				ENOG411068B(S:Function unknown); ENOG4111E4V(S:Function unknown)	ENOG411068B(-); ENOG4111E4V(-)	PF14861.3(Antimicrobial21:Plant antimicrobial peptide)
TraesCS7D02G316700	2.5	15.4033	6.38103	2.67379	8.85222e-15	5.56092e-12	up	XP_020175965.1(non-lysosomal glucosylceramidase-like [Aegilops tauschii subsp. tauschii])	GO:0006629(biological_process:lipid metabolic process); GO:0004553(molecular_function:hydrolase activity, hydrolyzing O-glycosyl compounds)	K17108	GBA2	map00600(Sphingolipid metabolism); map00511(Other glycan degradation)	COG4354(G:Carbohydrate transport and metabolism)	COG4354(Non-lysosomal glucosylceramidase that catalyzes the conversion of glucosylceramide to free glucose and ceramide (By similarity))	PF04685.10(DUF608:Glycosyl-hydrolase family 116, catalytic region); PF12215.5(Glyco_hydr_116N:beta-glucosidase 2, glycosyl-hydrolase family 116 N-term)	sp|Q69ZF3|GBA2_MOUSE(Non-lysosomal glucosylceramidase OS=Mus musculus OX=10090 GN=Gba2 PE=1 SV=2)
TraesCS3A02G229400	0.933333	7.38667	8.02225	3.00401	9.00429e-15	5.5883e-12	up	EMS50231.1(MATE efflux family protein 9 [Triticum urartu])		K03327	TC.MATE, SLC47A, norM, mdtK, dinF		COG0534(V:Defense mechanisms)	COG0534(Mate efflux family protein)	PF01554.15(MatE:MatE); PF14667.3(Polysacc_synt_C:Polysaccharide biosynthesis C-terminal domain)	sp|Q9C9M8|DTX9_ARATH(Protein DETOXIFICATION 9 OS=Arabidopsis thaliana OX=3702 GN=DTX9 PE=2 SV=1)
TraesCS5D02G199900	0.03	3.37667	127.535	6.99475	9.34771e-15	5.73237e-12	up	XP_020168863.1(L-ascorbate oxidase-like [Aegilops tauschii subsp. tauschii])	GO:0005507(molecular_function:copper ion binding); GO:0016722(molecular_function:oxidoreductase activity, oxidizing metal ions); GO:0005576(cellular_component:extracellular region); GO:0055114(biological_process:oxidation-reduction process); GO:0016491(molecular_function:oxidoreductase activity)				COG2132(Q:Secondary metabolites biosynthesis, transport and catabolism)	COG2132(Multicopper oxidase)	PF00394.19(Cu-oxidase:Multicopper oxidase); PF07731.11(Cu-oxidase_2:Multicopper oxidase); PF07732.12(Cu-oxidase_3:Multicopper oxidase)	sp|P14133|ASO_CUCSA(L-ascorbate oxidase OS=Cucumis sativus OX=3659 PE=1 SV=1)
TraesCS1B02G471300	2.34333	12.2	5.42587	2.43985	9.52634e-15	5.77319e-12	up	XP_020187319.1(cytokinin riboside 5'-monophosphate phosphoribohydrolase LOG-like [Aegilops tauschii subsp. tauschii])	GO:0009536(cellular_component:plastid); GO:0010076(biological_process:maintenance of floral meristem identity); GO:0005829(cellular_component:cytosol); GO:0010083(biological_process:regulation of vegetative meristem growth); GO:0005634(cellular_component:nucleus); GO:0016799(molecular_function:hydrolase activity, hydrolyzing N-glycosyl compounds); GO:0009691(biological_process:cytokinin biosynthe…	K06966	ppnN	map00240(Pyrimidine metabolism); map00230(Purine metabolism)	COG1611(S:Function unknown)	COG1611(decarboxylase)	PF03641.11(Lysine_decarbox:Possible lysine decarboxylase)	sp|Q0DFG8|LOGL8_ORYSJ(Probable cytokinin riboside 5'-monophosphate phosphoribohydrolase LOGL8 OS=Oryza sativa subsp. japonica OX=39947 GN=LOGL8 PE=2 SV=3)
TraesCS6B02G270800	0	4.93667	843.183	9.7197	1.35671e-14	8.12636e-12	up	XP_014756067.1(myb-related protein 2 [Brachypodium distachyon])					ENOG410YDJI(K:Transcription)	ENOG410YDJI(Transcription factor)	PF00249.28(Myb_DNA-binding:Myb-like DNA-binding domain)	sp|Q700D9|MYBF_ARATH(Putative Myb family transcription factor At1g14600 OS=Arabidopsis thaliana OX=3702 GN=At1g14600 PE=2 SV=2)
TraesCS2B02G558700	888.053	171.453	0.185344	-2.43172	1.57894e-14	9.34879e-12	down	XP_020153589.1(antimicrobial peptides-like [Aegilops tauschii subsp. tauschii])	GO:0050832(biological_process:defense response to fungus)				ENOG411068B(S:Function unknown); ENOG4111E4V(S:Function unknown)	ENOG411068B(-); ENOG4111E4V(-)	PF14861.3(Antimicrobial21:Plant antimicrobial peptide)
TraesCS1A02G141700	2.97	18.97	6.53116	2.70734	2.10191e-14	1.23038e-11	up	XP_020177802.1(protein GDAP2 homolog isoform X1 [Aegilops tauschii subsp. tauschii])					COG2110(S:Function unknown)	COG2110(appr-1-p processing domain protein)	PF13716.3(CRAL_TRIO_2:Divergent CRAL/TRIO domain); PF01661.18(Macro:Macro domain); PF00650.17(CRAL_TRIO:CRAL/TRIO domain)	sp|A7T167|GDAP2_NEMVE(Protein GDAP2 homolog OS=Nematostella vectensis OX=45351 GN=gdap2 PE=3 SV=1)
TraesCS6B02G138200	0.136667	2.05667	15.8836	3.98947	2.34989e-14	1.36008e-11	up	XP_020187256.1(uncharacterized protein LOC109772958 isoform X1 [Aegilops tauschii subsp. tauschii])					ENOG410YNDA(S:Function unknown)	ENOG410YNDA(Myb-like DNA-binding domain)	PF00249.28(Myb_DNA-binding:Myb-like DNA-binding domain)	sp|Q700D9|MYBF_ARATH(Putative Myb family transcription factor At1g14600 OS=Arabidopsis thaliana OX=3702 GN=At1g14600 PE=2 SV=2)
TraesCS7D02G509700	1.65667	13.3833	8.50653	3.08857	2.80205e-14	1.60377e-11	up	XP_020150174.1(circumsporozoite protein-like [Aegilops tauschii subsp. tauschii])					ENOG410YIGG(S:Function unknown)	ENOG410YIGG(C2 domain-containing protein)	PF00168.27(C2:C2 domain)
TraesCS1D02G393900	3.43667	0.216667	0.0643512	-3.95789	3.12968e-14	1.7716e-11	down	XP_020191265.1(probable purine permease 4 [Aegilops tauschii subsp. tauschii])	GO:0005739(cellular_component:mitochondrion)				ENOG410YE7D(S:Function unknown)	ENOG410YE7D(purine permease)	PF16913.2(PUNUT:Purine nucleobase transmembrane transport); PF00892.17(EamA:EamA-like transporter family)	sp|Q9SY29|PUP4_ARATH(Probable purine permease 4 OS=Arabidopsis thaliana OX=3702 GN=PUP4 PE=2 SV=1)
TraesCS2A02G410000	0.22	2.81333	13.2925	3.73254	4.44108e-14	2.48662e-11	up	XP_020177993.1(putative cis-zeatin O-glucosyltransferase [Aegilops tauschii subsp. tauschii])	GO:0043231(cellular_component:intracellular membrane-bounded organelle); GO:0052696(biological_process:flavonoid glucuronidation); GO:0050502(molecular_function:cis-zeatin O-beta-D-glucosyltransferase activity); GO:0009813(biological_process:flavonoid biosynthetic process); GO:0008152(biological_process:metabolic process); GO:0016758(molecular_function:transferase activity, transferring hexosyl g…	K13495	CISZOG	map00908(Zeatin biosynthesis)	COG1819(S:Function unknown)	COG1819(Transferase)	PF00201.15(UDPGT:UDP-glucoronosyl and UDP-glucosyl transferase)	sp|Q93XP7|CZOG1_MAIZE(Cis-zeatin O-glucosyltransferase 1 OS=Zea mays OX=4577 GN=CISZOG1 PE=1 SV=1)
TraesCS7A02G134100	1.55	10.74	6.84841	2.77577	4.50554e-14	2.49559e-11	up	XP_020174026.1(probable galactinol--sucrose galactosyltransferase 6 [Aegilops tauschii subsp. tauschii])	GO:0003824(molecular_function:catalytic activity)	K06617	E2.4.1.82	map00052(Galactose metabolism)	ENOG410YBU9(S:Function unknown)	ENOG410YBU9(raffinose synthase)	PF05691.9(Raffinose_syn:Raffinose synthase or seed imbibition protein Sip1)	sp|Q8RX87|RFS6_ARATH(Probable galactinol--sucrose galactosyltransferase 6 OS=Arabidopsis thaliana OX=3702 GN=RFS6 PE=2 SV=2)
TraesCS6A02G317700	0.0633333	2.84333	50.1871	5.64925	4.85152e-14	2.65863e-11	up	XP_020171841.1(7-deoxyloganetin glucosyltransferase-like [Aegilops tauschii subsp. tauschii])	GO:0043231(cellular_component:intracellular membrane-bounded organelle); GO:0052696(biological_process:flavonoid glucuronidation); GO:0016021(cellular_component:integral component of membrane); GO:0009813(biological_process:flavonoid biosynthetic process); GO:0008152(biological_process:metabolic process); GO:0080043(molecular_function:quercetin 3-O-glucosyltransferase activity); GO:0080044(molecu…	K21374	UGT85A	map00902(Monoterpenoid biosynthesis)	COG1819(S:Function unknown)	COG1819(Transferase)	PF00201.15(UDPGT:UDP-glucoronosyl and UDP-glucosyl transferase)	sp|Q9SK82|U85A1_ARATH(UDP-glycosyltransferase 85A1 OS=Arabidopsis thaliana OX=3702 GN=UGT85A1 PE=2 SV=1)
TraesCS2D02G403600	2.53	0.176667	0.0696003	-3.84476	5.65447e-14	3.06603e-11	down	XP_020181238.1(sucrose synthase 7 [Aegilops tauschii subsp. tauschii])	GO:0005737(cellular_component:cytoplasm); GO:0016020(cellular_component:membrane); GO:0016157(molecular_function:sucrose synthase activity); GO:0005985(biological_process:sucrose metabolic process)	K00695	E2.4.1.13	map00500(Starch and sucrose metabolism)	COG0438(M:Cell wall/membrane/envelope biogenesis)	COG0438(Glycosyl transferase (Group 1)	PF00862.16(Sucrose_synth:Sucrose synthase); PF00534.17(Glycos_transf_1:Glycosyl transferases group 1); PF13692.3(Glyco_trans_1_4:Glycosyl transferases group 1); PF13524.3(Glyco_trans_1_2:Glycosyl transferases group 1)	sp|Q7XNX6|SUS7_ORYSJ(Sucrose synthase 7 OS=Oryza sativa subsp. japonica OX=39947 GN=SUS7 PE=2 SV=2)
TraesCS7D02G097400	0.05	2.97	58.1032	5.86055	7.09422e-14	3.80664e-11	up	XP_020176171.1(xyloglucan endotransglycosylase/hydrolase protein 8-like [Aegilops tauschii subsp. tauschii])	GO:0042546(biological_process:cell wall biogenesis); GO:0005618(cellular_component:cell wall); GO:0048046(cellular_component:apoplast); GO:0071555(biological_process:cell wall organization); GO:0016762(molecular_function:xyloglucan:xyloglucosyl transferase activity); GO:0004553(molecular_function:hydrolase activity, hydrolyzing O-glycosyl compounds); GO:0010411(biological_process:xyloglucan metab…	K08235	E2.4.1.207		COG2273(G:Carbohydrate transport and metabolism)	COG2273(hydrolase family 16)	PF00722.18(Glyco_hydro_16:Glycosyl hydrolases family 16); PF06955.9(XET_C:Xyloglucan endo-transglycosylase (XET) C-terminus)	sp|Q76BW5|XTH8_ORYSJ(Xyloglucan endotransglycosylase/hydrolase protein 8 OS=Oryza sativa subsp. japonica OX=39947 GN=XTH8 PE=1 SV=1)
TraesCS6D02G355600	1.99667	0.12	0.0610145	-4.0347	7.6236e-14	4.00721e-11	down	XP_014756649.1(F-box/LRR-repeat protein At3g59190 [Brachypodium distachyon])					ENOG410ZTXZ(S:Function unknown); ENOG410ZC2N(S:Function unknown); ENOG410ZV8Z(S:Function unknown); ENOG41106H0(S:Function unknown)	ENOG410ZTXZ(F-box domain); ENOG410ZC2N(F-box domain containing protein, expressed); ENOG410ZV8Z(-); ENOG41106H0(-)		sp|Q56YH2|FBD41_ARATH(FBD-associated F-box protein At5g18780 OS=Arabidopsis thaliana OX=3702 GN=At5g18780 PE=2 SV=2)
TraesCS7D02G196300	15.62	2.26	0.146038	-2.77559	7.54925e-14	4.00721e-11	down	XP_020148654.1(NAC domain-containing protein 100-like [Aegilops tauschii subsp. tauschii])	GO:0006355(biological_process:regulation of transcription, DNA-templated); GO:0005634(cellular_component:nucleus); GO:0003677(molecular_function:DNA binding)				ENOG41103YC(S:Function unknown); ENOG410YDQ3(S:Function unknown); ENOG410Y9VP(S:Function unknown)	ENOG41103YC(NAC transcription factor); ENOG410YDQ3(No apical meristem (NAM) protein); ENOG410Y9VP(No apical meristem (NAM) protein)	PF02365.12(NAM:No apical meristem (NAM) protein)	sp|Q9FLR3|NAC79_ARATH(NAC domain-containing protein 79 OS=Arabidopsis thaliana OX=3702 GN=NAC079 PE=2 SV=1)
TraesCS7A02G194700	59.11	15.54	0.260306	-1.94172	8.03801e-14	4.18236e-11	down	ADE34618.2(NAC transcription factor NAM [Triticum aestivum])	GO:0006355(biological_process:regulation of transcription, DNA-templated); GO:0005634(cellular_component:nucleus); GO:0003677(molecular_function:DNA binding)				ENOG41103YC(S:Function unknown); ENOG410YDQ3(S:Function unknown); ENOG410Y9VP(S:Function unknown)	ENOG41103YC(NAC transcription factor); ENOG410YDQ3(No apical meristem (NAM) protein); ENOG410Y9VP(Protein CUP-SHAPED COTYLEDON)	PF02365.12(NAM:No apical meristem (NAM) protein)	sp|O04017|NAC98_ARATH(Protein CUP-SHAPED COTYLEDON 2 OS=Arabidopsis thaliana OX=3702 GN=NAC098 PE=1 SV=1)
TraesCS5A02G231300	2.36667	10.8167	4.56164	2.18955	8.2495e-14	4.24948e-11	up	XP_020162258.1(uncharacterized protein LOC109747639 [Aegilops tauschii subsp. tauschii])					ENOG4111FW3(S:Function unknown)	ENOG4111FW3(Family of unknown function (DUF716))	PF04819.9(DUF716:Family of unknown function (DUF716))
TraesCS7D02G249400	0.41	2.93333	7.34804	2.87736	9.48101e-14	4.8355e-11	up	XP_020200365.1(glycine-rich domain-containing protein 2 isoform X1 [Aegilops tauschii subsp. tauschii])	GO:0005886(cellular_component:plasma membrane)				ENOG410XQR4(S:Function unknown)	ENOG410XQR4(Protein of unknown function (DUF1399))	PF07173.9(DUF1399:Protein of unknown function (DUF1399))
TraesCS2A02G134300	60.0033	402.927	6.96203	2.79951	9.81981e-14	4.95338e-11	up	EMS60983.1(Beta-glucosidase 26 [Triticum urartu])	GO:0047701(molecular_function:beta-L-arabinosidase activity); GO:0080079(molecular_function:cellobiose glucosidase activity); GO:0005975(biological_process:carbohydrate metabolic process); GO:0004567(molecular_function:beta-mannosidase activity); GO:0102483(molecular_function:scopolin beta-glucosidase activity); GO:1901657(biological_process:glycosyl compound metabolic process); GO:0004565(molecu…	K05350	bglB	map00460(Cyanoamino acid metabolism); map00500(Starch and sucrose metabolism); map00940(Phenylpropanoid biosynthesis)	COG2723(G:Carbohydrate transport and metabolism)	COG2723(beta-glucosidase)	PF00232.15(Glyco_hydro_1:Glycosyl hydrolase family 1)	sp|A3BMZ5|BGL26_ORYSJ(Beta-glucosidase 26 OS=Oryza sativa subsp. japonica OX=39947 GN=BGLU26 PE=1 SV=1)
TraesCS7B02G222600	0.26	1.75667	8.03125	3.00562	9.98545e-14	4.95338e-11	up	XP_020158029.1(bromodomain testis-specific protein [Aegilops tauschii subsp. tauschii])	GO:0009536(cellular_component:plastid)				COG5076(B:Chromatin structure and dynamics); COG5076(K:Transcription)	COG5076(bromodomain); COG5076(bromodomain)	PF00439.22(Bromodomain:Bromodomain)	sp|Q07442|BDF2_YEAST(Bromodomain-containing factor 2 OS=Saccharomyces cerevisiae (strain ATCC 204508 / S288c) OX=559292 GN=BDF2 PE=1 SV=1)
TraesCS2B02G194200	20.8167	2.53	0.123625	-3.01596	1.00006e-13	4.95338e-11	down	AIL88517.1(sucrose synthase type 2-2 [Triticum polonicum])		K00695	E2.4.1.13	map00500(Starch and sucrose metabolism)	COG0438(M:Cell wall/membrane/envelope biogenesis)	COG0438(Glycosyl transferase (Group 1)	PF00862.16(Sucrose_synth:Sucrose synthase); PF00534.17(Glycos_transf_1:Glycosyl transferases group 1); PF13692.3(Glyco_trans_1_4:Glycosyl transferases group 1); PF13524.3(Glyco_trans_1_2:Glycosyl transferases group 1)	sp|P31923|SUS2_HORVU(Sucrose synthase 2 OS=Hordeum vulgare OX=4513 GN=SS2 PE=1 SV=1)
TraesCS7D02G513300	4.10333	19.3467	4.71044	2.23586	1.2316e-13	6.0421e-11	up	XP_020151049.1(protein SRC2 homolog [Aegilops tauschii subsp. tauschii])					COG5038(S:Function unknown); ENOG410Y4IE(S:Function unknown); ENOG4112817(S:Function unknown); ENOG410ZK9G(S:Function unknown)	COG5038(leucine Rich Repeat); ENOG410Y4IE(C2); ENOG4112817(C2 domain); ENOG410ZK9G(C2 domain)	PF00168.27(C2:C2 domain)	sp|Q0JHU5|ERG1_ORYSJ(Elicitor-responsive protein 1 OS=Oryza sativa subsp. japonica OX=39947 GN=ERG1 PE=1 SV=1)
TraesCS5A02G395200	11.7433	2.94667	0.254104	-1.97651	1.38082e-13	6.71025e-11	down	XP_020173151.1(alpha-1,4 glucan phosphorylase L isozyme, chloroplastic/amyloplastic [Aegilops tauschii subsp. tauschii])	GO:0005975(biological_process:carbohydrate metabolic process); GO:0005980(biological_process:glycogen catabolic process); GO:0009570(cellular_component:chloroplast stroma); GO:0030170(molecular_function:pyridoxal phosphate binding); GO:0009414(biological_process:response to water deprivation); GO:0008184(molecular_function:glycogen phosphorylase activity)	K00688	PYG, glgP	map00500(Starch and sucrose metabolism); map04217(Necroptosis)	COG0058(G:Carbohydrate transport and metabolism)	COG0058(Phosphorylase is an important allosteric enzyme in carbohydrate metabolism. Enzymes from different sources differ in their regulatory mechanisms and in their natural substrates. However, all known phosphorylases share catalytic and structural properties (By similarity))	PF00343.17(Phosphorylase:Carbohydrate phosphorylase)	sp|P27598|PHSL_IPOBA(Alpha-1,4 glucan phosphorylase L isozyme, chloroplastic/amyloplastic OS=Ipomoea batatas OX=4120 PE=2 SV=1)
TraesCS2D02G221900	0.04	1.42667	38.7302	5.27539	1.46887e-13	7.07143e-11	up	XP_020155793.1(putative receptor-like protein kinase At4g00960 [Aegilops tauschii subsp. tauschii])	GO:0004674(molecular_function:protein serine/threonine kinase activity); GO:0006468(biological_process:protein phosphorylation); GO:0016021(cellular_component:integral component of membrane); GO:0005524(molecular_function:ATP binding)				COG0515(T:Signal transduction mechanisms)	COG0515(Serine Threonine protein kinase)	PF00069.22(Pkinase:Protein kinase domain); PF07714.14(Pkinase_Tyr:Protein tyrosine kinase); PF01657.14(Stress-antifung:Salt stress response/antifungal); PF01636.20(APH:Phosphotransferase enzyme family)	sp|Q0D5R3|CRK6_ORYSJ(Cysteine-rich receptor-like protein kinase 6 OS=Oryza sativa subsp. japonica OX=39947 GN=CRK6 PE=1 SV=1)
TraesCS5A02G153400	0.88	14.7167	17.0943	4.09544	1.56432e-13	7.46125e-11	up	XP_020183941.1(probable calcium-binding protein CML25/26 [Aegilops tauschii subsp. tauschii])	GO:0005509(molecular_function:calcium ion binding)	K13448	CML	map04626(Plant-pathogen interaction)	COG5126(D:Cell cycle control, cell division, chromosome partitioning); COG5126(T:Signal transduction mechanisms); COG5126(Z:Cytoskeleton); ENOG41104Y8(S:Function unknown)	COG5126(Calcium-binding protein); COG5126(Calcium-binding protein); COG5126(Calcium-binding protein); ENOG41104Y8(Pfam:efhand)	PF13833.3(EF-hand_8:EF-hand domain pair); PF00036.29(EF-hand_1:EF hand); PF13202.3(EF-hand_5:EF hand); PF13499.3(EF-hand_7:EF-hand domain pair); PF13405.3(EF-hand_6:EF-hand domain)	sp|Q2QYW1|CML25_ORYSJ(Probable calcium-binding protein CML25/26 OS=Oryza sativa subsp. japonica OX=39947 GN=CML25 PE=3 SV=1)
TraesCS5B02G468700	0.313333	3.83	12.1687	3.60511	1.91659e-13	9.05754e-11	up	XP_020195349.1(polygalacturonase ADPG2-like [Aegilops tauschii subsp. tauschii])		K01213;K01184	E3.2.1.67;E3.2.1.15	map00040(Pentose and glucuronate interconversions)	COG5434(M:Cell wall/membrane/envelope biogenesis)	COG5434(Glycoside hydrolase family 28)	PF00295.14(Glyco_hydro_28:Glycosyl hydrolases family 28); PF12708.4(Pectate_lyase_3:Pectate lyase superfamily protein); PF13229.3(Beta_helix:Right handed beta helix region)	sp|Q8RY29|ADPG2_ARATH(Polygalacturonase ADPG2 OS=Arabidopsis thaliana OX=3702 GN=ADPG2 PE=2 SV=2)
TraesCS7B02G072100	0.643333	13.83	21.6201	4.4343	1.9611e-13	9.18364e-11	up	XP_020150481.1(uncharacterized protein LOC109735684 [Aegilops tauschii subsp. tauschii])	GO:0016021(cellular_component:integral component of membrane); GO:0016020(cellular_component:membrane)				ENOG410ZCF0(S:Function unknown); ENOG410Z762(S:Function unknown)	ENOG410ZCF0(-); ENOG410Z762(-)
TraesCS5A02G206700	0.186667	2.43	14.0055	3.80792	2.11422e-13	9.81151e-11	up	XP_020186312.1(putative receptor-like protein kinase At4g00960 isoform X2 [Aegilops tauschii subsp. tauschii])		K04733	IRAK4		COG0515(T:Signal transduction mechanisms)	COG0515(Serine Threonine protein kinase)	PF07714.14(Pkinase_Tyr:Protein tyrosine kinase); PF00069.22(Pkinase:Protein kinase domain)	sp|Q8GYA4|CRK10_ARATH(Cysteine-rich receptor-like protein kinase 10 OS=Arabidopsis thaliana OX=3702 GN=CRK10 PE=1 SV=3)
TraesCS3D02G441000	1.44667	9.79667	7.02723	2.81296	2.35754e-13	1.0843e-10	up	XP_020193246.1(probable BOI-related E3 ubiquitin-protein ligase 3 [Aegilops tauschii subsp. tauschii])		K19042	BOI		ENOG4111S1X(S:Function unknown); ENOG410YBKW(S:Function unknown)	ENOG4111S1X(protein binding zinc ion binding); ENOG410YBKW(-)	PF13920.3(zf-C3HC4_3:Zinc finger, C3HC4 type (RING finger))	sp|O81851|BOI_ARATH(E3 ubiquitin-protein ligase BOI OS=Arabidopsis thaliana OX=3702 GN=BOI PE=1 SV=1)
TraesCS5B02G488600	150.537	1194.68	8.17171	3.03064	2.53138e-13	1.15395e-10	up	BAA02948.1(tritin [Triticum aestivum])					ENOG410ZF6B(S:Function unknown); ENOG410YIXH(S:Function unknown)	ENOG410ZF6B(rRNA N-glycosidase); ENOG410YIXH(Ribosome inactivating protein)	PF00161.16(RIP:Ribosome inactivating protein)	sp|P04399|RIP2_HORVU(Protein synthesis inhibitor II OS=Hordeum vulgare OX=4513 GN=RIP30A PE=1 SV=1)
TraesCS3D02G116400	7.21667	49.07	7.17984	2.84395	2.74766e-13	1.24156e-10	up	XP_020154136.1(probable galactinol--sucrose galactosyltransferase 2 [Aegilops tauschii subsp. tauschii])	GO:0047274(molecular_function:galactinol-sucrose galactosyltransferase activity); GO:0003824(molecular_function:catalytic activity)	K06617	E2.4.1.82	map00052(Galactose metabolism)	ENOG410YBU9(S:Function unknown)	ENOG410YBU9(-)	PF05691.9(Raffinose_syn:Raffinose synthase or seed imbibition protein Sip1)	sp|Q94A08|RFS2_ARATH(Probable galactinol--sucrose galactosyltransferase 2 OS=Arabidopsis thaliana OX=3702 GN=RFS2 PE=2 SV=2)
TraesCS2D02G571600	11.7633	0	0.00184182	-9.08465	2.91135e-13	1.30408e-10	down	CCD30740.1(WAMP-1, antimicrobial peptide [Triticum aestivum])		K20547	CHIB	map00520(Amino sugar and nucleotide sugar metabolism); map04016(MAPK signaling pathway - plant)	COG3979(G:Carbohydrate transport and metabolism)	COG3979(chitinase)	PF00187.16(Chitin_bind_1:Chitin recognition protein)	sp|P85966|AMP_TRIKH(Antimicrobial peptide 1b OS=Triticum kiharae OX=376535 PE=1 SV=1)
TraesCS5D02G112200	0.183333	2.64667	16.6429	4.05684	2.94899e-13	1.30956e-10	up	XP_020150059.1(F-box/LRR-repeat protein 14-like isoform X2 [Aegilops tauschii subsp. tauschii])		K10268	FBXL2_20		ENOG410Y94R(S:Function unknown); ENOG410Z7Z7(S:Function unknown); ENOG410XQ54(S:Function unknown)	ENOG410Y94R(F-box LRR-repeat protein); ENOG410Z7Z7(Pentatricopeptide repeat-containing protein); ENOG410XQ54(Pentatricopeptide repeat-containing protein)		sp|Q3EC97|FBL14_ARATH(F-box/LRR-repeat protein 14 OS=Arabidopsis thaliana OX=3702 GN=FBL14 PE=2 SV=1)
TraesCS2D02G481700	0.226667	4.80667	22.2351	4.47477	3.31222e-13	1.45828e-10	up	XP_020150938.1(uncharacterized protein LOC109736133 [Aegilops tauschii subsp. tauschii])	GO:0050662(molecular_function:coenzyme binding); GO:0003824(molecular_function:catalytic activity)	K08695	ANR	map00941(Flavonoid biosynthesis)	COG0451(M:Cell wall/membrane/envelope biogenesis)	COG0451(Nad-dependent epimerase dehydratase)	PF01370.18(Epimerase:NAD dependent epimerase/dehydratase family); PF01073.16(3Beta_HSD:3-beta hydroxysteroid dehydrogenase/isomerase family); PF13460.3(NAD_binding_10:NAD(P)H-binding); PF05368.10(NmrA:NmrA-like family); PF07993.9(NAD_binding_4:Male sterility protein); PF16363.2(GDP_Man_Dehyd:GDP-mannose 4,6 dehydratase); PF00106.22(adh_short:short chain dehydrogenase); PF02719.12(Polysacc_synt_2:…	sp|D7U6G6|ANRPN_VITVI(Anthocyanidin reductase ((2S)-flavan-3-ol-forming) OS=Vitis vinifera OX=29760 GN=ANR PE=3 SV=1)
TraesCS3D02G538600	5.95333	0.63	0.108711	-3.20142	3.62765e-13	1.57031e-10	down	BAJ89162.1(predicted protein [Hordeum vulgare subsp. vulgare])		K19882	NOTUM		ENOG410XQKD(S:Function unknown)	ENOG410XQKD(pectinacetylesterase)	PF03283.10(PAE:Pectinacetylesterase)	sp|Q9SR22|PAE5_ARATH(Pectin acetylesterase 5 OS=Arabidopsis thaliana OX=3702 GN=PAE5 PE=2 SV=1)
TraesCS7D02G107600	0.573333	5.07	8.90582	3.15475	3.59716e-13	1.57031e-10	up	XP_020190083.1(protein IQ-DOMAIN 1-like isoform X1 [Aegilops tauschii subsp. tauschii])	GO:0005886(cellular_component:plasma membrane)				ENOG410YAB8(S:Function unknown); ENOG4111BDX(S:Function unknown)	ENOG410YAB8(IQ-domain); ENOG4111BDX(IQ-domain)	PF00612.24(IQ:IQ calmodulin-binding motif)	sp|Q9SF32|IQD1_ARATH(Protein IQ-DOMAIN 1 OS=Arabidopsis thaliana OX=3702 GN=IQD1 PE=1 SV=1)
TraesCS7A02G061600	0.123333	1.96333	16.6063	4.05366	4.39804e-13	1.86485e-10	up	XP_020185086.1(protein LYK5-like [Aegilops tauschii subsp. tauschii])					COG0515(T:Signal transduction mechanisms)	COG0515(Serine Threonine protein kinase)	PF00069.22(Pkinase:Protein kinase domain); PF07714.14(Pkinase_Tyr:Protein tyrosine kinase)	sp|O22808|LYK5_ARATH(Protein LYK5 OS=Arabidopsis thaliana OX=3702 GN=LYK5 PE=2 SV=1)
TraesCS2D02G566500	1.97667	0	0.0020276	-8.94601	4.38384e-13	1.86485e-10	down	XP_020160620.1(dolichyl-diphosphooligosaccharide--protein glycosyltransferase subunit 1B [Aegilops tauschii subsp. tauschii])		K12666	OST1, RPN1	map00510(N-Glycan biosynthesis); map04141(Protein processing in endoplasmic reticulum)	ENOG410XQVZ(S:Function unknown)	ENOG410XQVZ(ribophorin I)	PF04597.11(Ribophorin_I:Ribophorin I)	sp|B9FDT1|OST1B_ORYSJ(Dolichyl-diphosphooligosaccharide--protein glycosyltransferase subunit 1B OS=Oryza sativa subsp. japonica OX=39947 GN=OST1B PE=2 SV=1)
TraesCS1A02G162500	0.02	11.6367	584.646	9.19142	4.41666e-13	1.86485e-10	up	EMS54898.1(hypothetical protein TRIUR3_20004 [Triticum urartu])					ENOG410YH6H(S:Function unknown)	ENOG410YH6H(GEM-like protein)	PF02893.17(GRAM:GRAM domain)	sp|Q9FMW4|GEML8_ARATH(Putative GEM-like protein 8 OS=Arabidopsis thaliana OX=3702 GN=At5g23370 PE=3 SV=1)
TraesCS4A02G433400	0	5.72	595.898	9.21892	4.74777e-13	1.98835e-10	up	KQK13721.1(hypothetical protein BRADI_1g12060v3 [Brachypodium distachyon])					ENOG41104EZ(S:Function unknown); ENOG410XSZZ(S:Function unknown)	ENOG41104EZ(UBX domain); ENOG410XSZZ(UBX domain protein)	PF00789.17(UBX:UBX domain)
TraesCS2D02G506800	0.0833333	2.20333	27.1468	4.76271	4.78653e-13	1.98842e-10	up	XP_020186524.1(purple acid phosphatase 22-like isoform X1 [Aegilops tauschii subsp. tauschii])	GO:0016311(biological_process:dephosphorylation); GO:0016021(cellular_component:integral component of membrane); GO:0046872(molecular_function:metal ion binding); GO:0003993(molecular_function:acid phosphatase activity)				COG1409(S:Function unknown)	COG1409(Hydrolyzes cAMP to 5'-AMP. Plays an important regulatory role in modulating the intracellular concentration of cAMP, thereby influencing cAMP-dependent processes (By similarity))	PF16656.2(Pur_ac_phosph_N:Purple acid Phosphatase, N-terminal domain); PF00149.25(Metallophos:Calcineurin-like phosphoesterase); PF14008.3(Metallophos_C:Iron/zinc purple acid phosphatase-like protein C)	sp|Q8S340|PPA22_ARATH(Purple acid phosphatase 22 OS=Arabidopsis thaliana OX=3702 GN=PAP22 PE=2 SV=1)
TraesCS2D02G106400	9.13333	61.0667	7.00974	2.80936	4.99354e-13	2.05782e-10	up	XP_020198776.1(uncharacterized protein LOC109784586 [Aegilops tauschii subsp. tauschii])	GO:0016021(cellular_component:integral component of membrane)				ENOG41125P8(S:Function unknown)	ENOG41125P8(B12d protein)	PF06522.8(B12D:NADH-ubiquinone reductase complex 1 MLRQ subunit)
TraesCS3D02G041800	0.106667	1.88667	19.0106	4.24873	5.4013e-13	2.20819e-10	up	XP_020153225.1(calmodulin-binding protein 60 B-like [Aegilops tauschii subsp. tauschii])	GO:0006950(biological_process:response to stress); GO:0005516(molecular_function:calmodulin binding)				ENOG410Y9AX(S:Function unknown)	ENOG410Y9AX(calmodulin binding)	PF07887.8(Calmodulin_bind:Calmodulin binding protein-like)	sp|Q9FKL6|CB60B_ARATH(Calmodulin-binding protein 60 B OS=Arabidopsis thaliana OX=3702 GN=CBP60B PE=2 SV=1)
TraesCS6B02G205300	0.96	8.67	9.31497	3.21955	5.65303e-13	2.2929e-10	up	XP_020196845.1(ent-cassadiene C2-hydroxylase-like [Aegilops tauschii subsp. tauschii])		K07418	CYP2J	map00590(Arachidonic acid metabolism); map00591(Linoleic acid metabolism)	COG2124(Q:Secondary metabolites biosynthesis, transport and catabolism)	COG2124(Cytochrome p450)	PF00067.19(p450:Cytochrome P450)	sp|P93531|C71D7_SOLCH(Cytochrome P450 71D7 OS=Solanum chacoense OX=4108 GN=CYP71D7 PE=3 SV=1)
TraesCS3D02G067500	1.09	7.78	7.56133	2.91864	5.82088e-13	2.34254e-10	up	XP_020153640.1(isoaspartyl peptidase/L-asparaginase [Aegilops tauschii subsp. tauschii])		K13051	iaaA, ASRGL1		COG1446(E:Amino acid transport and metabolism)	COG1446(asparaginase)	PF01112.15(Asparaginase_2:Asparaginase)	sp|P30362|ASPG_LUPAR(Isoaspartyl peptidase/L-asparaginase (Fragment) OS=Lupinus arboreus OX=3872 PE=2 SV=1)
TraesCS2B02G579000	2.70333	10.75	4.06701	2.02397	6.16982e-13	2.46372e-10	up	XP_020154258.1(probable polyamine oxidase 4 [Aegilops tauschii subsp. tauschii])	GO:0055114(biological_process:oxidation-reduction process); GO:0016491(molecular_function:oxidoreductase activity)	K17839	PAO4, PAO3, PAO2	map00330(Arginine and proline metabolism); map00410(beta-Alanine metabolism)	ENOG410XSNC(S:Function unknown)	ENOG410XSNC(amine oxidase)	PF01593.21(Amino_oxidase:Flavin containing amine oxidoreductase); PF13450.3(NAD_binding_8:NAD(P)-binding Rossmann-like domain); PF01266.21(DAO:FAD dependent oxidoreductase); PF00890.21(FAD_binding_2:FAD binding domain); PF07992.11(Pyr_redox_2:Pyridine nucleotide-disulphide oxidoreductase); PF00070.24(Pyr_redox:Pyridine nucleotide-disulphide oxidoreductase); PF12831.4(FAD_oxidored:FAD dependent ox…	sp|Q8H191|PAO4_ARATH(Probable polyamine oxidase 4 OS=Arabidopsis thaliana OX=3702 GN=PAO4 PE=1 SV=1)
TraesCS5D02G302800	4.69667	21.1667	4.70899	2.23542	6.40638e-13	2.5385e-10	up	XP_020176473.1(beta-glucosidase 31-like [Aegilops tauschii subsp. tauschii])	GO:0102483(molecular_function:scopolin beta-glucosidase activity); GO:1901657(biological_process:glycosyl compound metabolic process); GO:0005975(biological_process:carbohydrate metabolic process); GO:0008422(molecular_function:beta-glucosidase activity)	K01188	E3.2.1.21	map00460(Cyanoamino acid metabolism); map00500(Starch and sucrose metabolism); map00940(Phenylpropanoid biosynthesis)	COG2723(G:Carbohydrate transport and metabolism)	COG2723(beta-glucosidase)	PF00232.15(Glyco_hydro_1:Glycosyl hydrolase family 1)	sp|B7F7K7|BGL31_ORYSJ(Beta-glucosidase 31 OS=Oryza sativa subsp. japonica OX=39947 GN=BGLU31 PE=2 SV=1)
TraesCS6D02G216900	0.983333	9.26	9.93666	3.31276	6.52236e-13	2.56473e-10	up	XP_020146564.1(uncharacterized protein LOC109731803 isoform X1 [Aegilops tauschii subsp. tauschii])					ENOG410ZJRH(S:Function unknown)	ENOG410ZJRH(BRO1-like domain)	PF03097.15(BRO1:BRO1-like domain)
TraesCS3D02G138700	7.75	1.83333	0.238942	-2.06527	7.5927e-13	2.96299e-10	down	XP_020191740.1(flavonoid O-methyltransferase-like protein Os11g0303600 [Aegilops tauschii subsp. tauschii])	GO:0008757(molecular_function:S-adenosylmethionine-dependent methyltransferase activity); GO:0008171(molecular_function:O-methyltransferase activity); GO:0019438(biological_process:aromatic compound biosynthetic process); GO:0008168(molecular_function:methyltransferase activity); GO:0046983(molecular_function:protein dimerization activity); GO:0032259(biological_process:methylation)	K16040	ROMT	map00945(Stilbenoid, diarylheptanoid and gingerol biosynthesis)	ENOG410XS7T(S:Function unknown)	ENOG410XS7T(o-methyltransferase)	PF00891.15(Methyltransf_2:O-methyltransferase); PF08100.8(Dimerisation:Dimerisation domain)	sp|Q53QK0|Y1103_ORYSJ(Flavonoid O-methyltransferase-like protein Os11g0303600 OS=Oryza sativa subsp. japonica OX=39947 GN=Os11g0303600 PE=2 SV=1)
TraesCS7A02G349000	0.0966667	17.39	175.185	7.45273	7.86999e-13	3.02536e-10	up	EMS46405.1(hypothetical protein TRIUR3_26771 [Triticum urartu])					ENOG41107Y0(S:Function unknown); ENOG410YAJT(S:Function unknown)	ENOG41107Y0(Pfam:DUF231); ENOG410YAJT(function domain containing protein, expressed)	PF13839.3(PC-Esterase:GDSL/SGNH-like Acyl-Esterase family found in Pmr5 and Cas1p); PF14416.3(PMR5N:PMR5 N terminal Domain)	sp|Q8VY22|TBL38_ARATH(Protein trichome birefringence-like 38 OS=Arabidopsis thaliana OX=3702 GN=TBL38 PE=2 SV=1)
TraesCS1B02G413500	1.57	0.0633333	0.039974	-4.64479	7.85279e-13	3.02536e-10	down	XP_020158047.1(probable purine permease 4 [Aegilops tauschii subsp. tauschii])	GO:0005739(cellular_component:mitochondrion)				ENOG410YE7D(S:Function unknown)	ENOG410YE7D(purine permease)	PF16913.2(PUNUT:Purine nucleobase transmembrane transport)	sp|Q9SY29|PUP4_ARATH(Probable purine permease 4 OS=Arabidopsis thaliana OX=3702 GN=PUP4 PE=2 SV=1)
TraesCS3B02G485100	0.16	2.07333	13.5118	3.75615	8.4604e-13	3.22824e-10	up	CDM85992.1(unnamed protein product [Triticum aestivum])	GO:0006855(biological_process:drug transmembrane transport); GO:0016021(cellular_component:integral component of membrane); GO:0016020(cellular_component:membrane); GO:0015297(molecular_function:antiporter activity); GO:0015238(molecular_function:drug transmembrane transporter activity); GO:0022857(molecular_function:transmembrane transporter activity); GO:0055085(biological_process:transmembrane…	K03327	TC.MATE, SLC47A, norM, mdtK, dinF		COG0534(V:Defense mechanisms)	COG0534(Mate efflux family protein)	PF01554.15(MatE:MatE)	sp|Q9LVD9|DTX40_ARATH(Protein DETOXIFICATION 40 OS=Arabidopsis thaliana OX=3702 GN=DTX40 PE=1 SV=1)
TraesCS6A02G412900	3.96667	0.633333	0.160493	-2.63942	9.52411e-13	3.6074e-10	down	AIA66863.1(thylakoid-bound ascorbate peroxidase [Triticum monococcum])	GO:0020037(molecular_function:heme binding); GO:0016021(cellular_component:integral component of membrane); GO:0006979(biological_process:response to oxidative stress); GO:0098869(biological_process:cellular oxidant detoxification); GO:0004601(molecular_function:peroxidase activity); GO:0055114(biological_process:oxidation-reduction process)	K00434	E1.11.1.11	map00480(Glutathione metabolism); map00053(Ascorbate and aldarate metabolism)	COG0376(P:Inorganic ion transport and metabolism)	COG0376(Bifunctional enzyme with both catalase and broad- spectrum peroxidase activity (By similarity))	PF00141.20(peroxidase:Peroxidase)	sp|Q69SV0|APX8_ORYSJ(Probable L-ascorbate peroxidase 8, chloroplastic OS=Oryza sativa subsp. japonica OX=39947 GN=APX8 PE=1 SV=2)
TraesCS2A02G168200	28.43	4.64667	0.162289	-2.62336	9.68823e-13	3.64278e-10	down	EMS65561.1(Sucrose synthase 2 [Triticum urartu])	GO:0009058(biological_process:biosynthetic process); GO:0016157(molecular_function:sucrose synthase activity); GO:0005985(biological_process:sucrose metabolic process)	K00695	E2.4.1.13	map00500(Starch and sucrose metabolism)	COG0438(M:Cell wall/membrane/envelope biogenesis)	COG0438(Glycosyl transferase (Group 1)	PF00862.16(Sucrose_synth:Sucrose synthase); PF00534.17(Glycos_transf_1:Glycosyl transferases group 1); PF13692.3(Glyco_trans_1_4:Glycosyl transferases group 1); PF13524.3(Glyco_trans_1_2:Glycosyl transferases group 1)	sp|P31923|SUS2_HORVU(Sucrose synthase 2 OS=Hordeum vulgare OX=4513 GN=SS2 PE=1 SV=1)
TraesCS1B02G351500	0.0933333	4.64	54.3759	5.7649	1.20368e-12	4.49304e-10	up	PUZ65162.1(hypothetical protein GQ55_3G200800 [Panicum hallii var. hallii])
TraesCS1D02G118000	0.296667	6.14	21.2723	4.41091	1.21428e-12	4.50001e-10	up	XP_020186167.1(uncharacterized protein LOC109771888 [Aegilops tauschii subsp. tauschii])					ENOG410Z2Q7(S:Function unknown); ENOG410ZUQD(S:Function unknown); ENOG410Z7FS(S:Function unknown)	ENOG410Z2Q7(-); ENOG410ZUQD(-); ENOG410Z7FS(-)
TraesCS2D02G392500	0.186667	2.88667	16.2819	4.0252	1.33556e-12	4.9141e-10	up	XP_020174580.1(E3 ubiquitin-protein ligase EL5-like [Aegilops tauschii subsp. tauschii])	GO:0016020(cellular_component:membrane); GO:0046872(molecular_function:metal ion binding)	K16281	RHA1		ENOG41121N2(O:Posttranslational modification, protein turnover, chaperones)	ENOG41121N2(zinc ion binding)	PF13639.3(zf-RING_2:Ring finger domain); PF12678.4(zf-rbx1:RING-H2 zinc finger domain); PF13923.3(zf-C3HC4_2:Zinc finger, C3HC4 type (RING finger)); PF00097.22(zf-C3HC4:Zinc finger, C3HC4 type (RING finger)); PF17123.2(zf-RING_11:RING-like zinc finger); PF14634.3(zf-RING_5:zinc-RING finger domain); PF12861.4(zf-ANAPC11:Anaphase-promoting complex subunit 11 RING-H2 finger); PF13445.3(zf-RING_UBOX:…	sp|Q9SUS5|RHA1B_ARATH(E3 ubiquitin-protein ligase RHA1B OS=Arabidopsis thaliana OX=3702 GN=RHA1B PE=2 SV=1)
TraesCS3A02G057100	0	2.65333	535.435	9.06457	1.58791e-12	5.80117e-10	up	CDM81086.1(unnamed protein product [Triticum aestivum])	GO:0016788(molecular_function:hydrolase activity, acting on ester bonds)				COG3240(S:Function unknown)	COG3240(GDSL esterase lipase)	PF00657.19(Lipase_GDSL:GDSL-like Lipase/Acylhydrolase)	sp|Q3ZFI4|SCE3_BRANA(Sinapine esterase OS=Brassica napus OX=3708 PE=1 SV=1)
TraesCS4B02G178400	6.06	20.11	3.38308	1.75834	1.8154e-12	6.58555e-10	up	XP_020185161.1(SNF1-related protein kinase regulatory subunit beta-1-like [Aegilops tauschii subsp. tauschii])	GO:0016310(biological_process:phosphorylation); GO:0016301(molecular_function:kinase activity)	K07199	PRKAB	map04714(Thermogenesis)	ENOG410XRB3(S:Function unknown)	ENOG410XRB3(Protein kinase, AMP-activated, beta)	PF16561.2(AMPK1_CBM:Glycogen recognition site of AMP-activated protein kinase); PF04739.12(AMPKBI:5'-AMP-activated protein kinase beta subunit, interaction domain)	sp|Q84VQ1|KINB1_ARATH(SNF1-related protein kinase regulatory subunit beta-1 OS=Arabidopsis thaliana OX=3702 GN=KINB1 PE=1 SV=1)
TraesCS1B02G141700	1.02667	5.39333	5.31569	2.41026	1.92158e-12	6.92198e-10	up	XP_020170073.1(NADP-dependent malic enzyme, chloroplastic-like isoform X2 [Aegilops tauschii subsp. tauschii])	GO:0051287(molecular_function:NAD binding); GO:0004471(molecular_function:malate dehydrogenase (decarboxylating) (NAD+) activity); GO:0046872(molecular_function:metal ion binding); GO:0006108(biological_process:malate metabolic process); GO:0055114(biological_process:oxidation-reduction process)	K00029	E1.1.1.40, maeB	map00620(Pyruvate metabolism); map00710(Carbon fixation in photosynthetic organisms)	COG0281(C:Energy production and conversion)	COG0281(malic enzyme)	PF03949.12(Malic_M:Malic enzyme, NAD binding domain); PF00390.16(malic:Malic enzyme, N-terminal domain)	sp|P43279|MAOC_ORYSJ(NADP-dependent malic enzyme, chloroplastic OS=Oryza sativa subsp. japonica OX=39947 GN=ME6 PE=2 SV=2)
TraesCS5D02G279400	0.85	5.42667	6.5052	2.70159	1.96974e-12	7.04618e-10	up	XP_020197351.1(chaperone protein dnaJ 10-like [Aegilops tauschii subsp. tauschii])					COG2214(O:Posttranslational modification, protein turnover, chaperones)	COG2214(DNAj domain protein)	PF14308.3(DnaJ-X:X-domain of DnaJ-containing); PF00226.28(DnaJ:DnaJ domain)	sp|Q8GYX8|DNJ10_ARATH(Chaperone protein dnaJ 10 OS=Arabidopsis thaliana OX=3702 GN=ATJ10 PE=2 SV=2)
TraesCS5B02G052300	0.29	3.48333	12.6112	3.65663	2.21073e-12	7.85374e-10	up	XP_020157067.1(protein EXORDIUM-like 1 [Aegilops tauschii subsp. tauschii])					ENOG4111DNU(S:Function unknown); ENOG41107QF(S:Function unknown); ENOG41108RJ(S:Function unknown); ENOG41104H6(S:Function unknown)	ENOG4111DNU(Phosphate-induced protein 1 conserved region); ENOG41107QF(Phosphate-induced protein 1 conserved region); ENOG41108RJ(Phosphate-induced protein 1 conserved region); ENOG41104H6(Phosphate-induced protein 1 conserved region)	PF04674.9(Phi_1:Phosphate-induced protein 1 conserved region)	sp|Q9C6E4|EXOL1_ARATH(Protein EXORDIUM-like 1 OS=Arabidopsis thaliana OX=3702 GN=EXL1 PE=2 SV=1)
TraesCS6A02G002400	1.31667	6.61	5.231	2.38709	2.34366e-12	8.26894e-10	up	XP_020181995.1(vacuolar amino acid transporter 1-like [Aegilops tauschii subsp. tauschii])	GO:0003333(biological_process:amino acid transmembrane transport); GO:0016021(cellular_component:integral component of membrane); GO:0015171(molecular_function:amino acid transmembrane transporter activity)	K15015	SLC32A, VGAT		COG0814(E:Amino acid transport and metabolism)	COG0814(amino acid transport)	PF01490.15(Aa_trans:Transmembrane amino acid transporter protein)	sp|F4IUW3|AVT1C_ARATH(Amino acid transporter AVT1C OS=Arabidopsis thaliana OX=3702 GN=AVT1C PE=1 SV=1)
TraesCS7A02G092700	11.0467	1.86	0.169333	-2.56206	2.90155e-12	1.01676e-09	down	XP_020158648.1(early nodulin-93-like [Aegilops tauschii subsp. tauschii])	GO:0016020(cellular_component:membrane)				ENOG410YVQQ(S:Function unknown)	ENOG410YVQQ(early nodulin)	PF03386.11(ENOD93:Early nodulin 93 ENOD93 protein)	sp|Q02921|NO93_SOYBN(Early nodulin-93 OS=Glycine max OX=3847 PE=2 SV=1)
TraesCS4D02G298300	0.51	107.6	231.758	7.85648	3.13769e-12	1.09209e-09	up	XP_020183503.1(Bowman-Birk type trypsin inhibitor-like [Aegilops tauschii subsp. tauschii])					ENOG41105CZ(S:Function unknown); ENOG41107KS(S:Function unknown); ENOG41104XT(S:Function unknown)	ENOG41105CZ(BowB); ENOG41107KS(Bowman-Birk serine protease inhibitor family); ENOG41104XT(BowB)	PF00228.17(Bowman-Birk_leg:Bowman-Birk serine protease inhibitor family)	sp|P12940|IBB_HORVU(Bowman-Birk type trypsin inhibitor OS=Hordeum vulgare OX=4513 GN=BBBI PE=1 SV=1)
TraesCS5B02G235400	2.81333	13.86	5.07042	2.34211	3.16961e-12	1.09579e-09	up	XP_020177686.1(tuliposide A-converting enzyme b3, amyloplastic-like [Aegilops tauschii subsp. tauschii])	GO:0016787(molecular_function:hydrolase activity); GO:0008152(biological_process:metabolic process)				COG0657(I:Lipid transport and metabolism)	COG0657(alpha beta hydrolase fold-3 domain protein)	PF07859.10(Abhydrolase_3:alpha/beta hydrolase fold); PF00135.25(COesterase:Carboxylesterase family)	sp|R4X5P0|TCAB3_TULGE(Tuliposide A-converting enzyme b3, amyloplastic OS=Tulipa gesneriana OX=13306 GN=TCEA-B3 PE=1 SV=1)
TraesCS4A02G373500	2.22	0.05	0.0238595	-5.38929	3.50177e-12	1.20255e-09	down	KQJ91951.1(hypothetical protein BRADI_4g40770v3 [Brachypodium distachyon])	GO:0050662(molecular_function:coenzyme binding); GO:0050661(molecular_function:NADP binding); GO:0050660(molecular_function:flavin adenine dinucleotide binding); GO:0016021(cellular_component:integral component of membrane); GO:0004499(molecular_function:N,N-dimethylaniline monooxygenase activity); GO:0000166(molecular_function:nucleotide binding); GO:0055114(biological_process:oxidation-reductio…	K11816	YUCCA	map00380(Tryptophan metabolism)	COG2072(P:Inorganic ion transport and metabolism)	COG2072(Monooxygenase)	PF13738.3(Pyr_redox_3:Pyridine nucleotide-disulphide oxidoreductase); PF00743.16(FMO-like:Flavin-binding monooxygenase-like); PF13434.3(K_oxygenase:L-lysine 6-monooxygenase (NADPH-requiring)); PF07992.11(Pyr_redox_2:Pyridine nucleotide-disulphide oxidoreductase); PF01494.16(FAD_binding_3:FAD binding domain); PF13450.3(NAD_binding_8:NAD(P)-binding Rossmann-like domain)	sp|Q9LPL3|YUC11_ARATH(Probable indole-3-pyruvate monooxygenase YUCCA11 OS=Arabidopsis thaliana OX=3702 GN=YUC11 PE=2 SV=1)
TraesCS7D02G014200	0.736667	7.71667	10.903	3.44666	3.59971e-12	1.22063e-09	up	XP_020199318.1(protein DETOXIFICATION 33-like [Aegilops tauschii subsp. tauschii])	GO:0006855(biological_process:drug transmembrane transport); GO:0015297(molecular_function:antiporter activity); GO:0016021(cellular_component:integral component of membrane); GO:0015238(molecular_function:drug transmembrane transporter activity)	K03327	TC.MATE, SLC47A, norM, mdtK, dinF		COG0534(V:Defense mechanisms)	COG0534(Mate efflux family protein)	PF01554.15(MatE:MatE)	sp|F4I4Q3|DTX32_ARATH(Protein DETOXIFICATION 32 OS=Arabidopsis thaliana OX=3702 GN=DTX32 PE=3 SV=1)
TraesCS2A02G285900	1.31	9.24333	7.40182	2.88788	3.62549e-12	1.22063e-09	up	XP_020179117.1(glycerophosphodiester phosphodiesterase GDPD2-like [Aegilops tauschii subsp. tauschii])	GO:0006629(biological_process:lipid metabolic process); GO:0008081(molecular_function:phosphoric diester hydrolase activity); GO:0008889(molecular_function:glycerophosphodiester phosphodiesterase activity); GO:0005623(cellular_component:cell); GO:0046475(biological_process:glycerophospholipid catabolic process); GO:0030643(biological_process:cellular phosphate ion homeostasis)				COG0584(C:Energy production and conversion)	COG0584(glycerophosphoryl diester phosphodiesterase)	PF03009.14(GDPD:Glycerophosphoryl diester phosphodiesterase family)	sp|Q9FLM1|GDPD2_ARATH(Glycerophosphodiester phosphodiesterase GDPD2 OS=Arabidopsis thaliana OX=3702 GN=GDPD2 PE=2 SV=1)
TraesCS3D02G301400	0.18	2.74333	15.718	3.97434	3.61433e-12	1.22063e-09	up	XP_020168251.1(protein DETOXIFICATION 32-like [Aegilops tauschii subsp. tauschii])	GO:0006855(biological_process:drug transmembrane transport); GO:0015297(molecular_function:antiporter activity); GO:0016021(cellular_component:integral component of membrane); GO:0015238(molecular_function:drug transmembrane transporter activity)	K03327	TC.MATE, SLC47A, norM, mdtK, dinF		COG0534(S:Function unknown)	COG0534(-)	PF01554.15(MatE:MatE)	sp|F4I4Q3|DTX32_ARATH(Protein DETOXIFICATION 32 OS=Arabidopsis thaliana OX=3702 GN=DTX32 PE=3 SV=1)
TraesCS1D02G394200	3.39333	0.596667	0.178407	-2.48675	3.75397e-12	1.25139e-09	down	XP_020182189.1(uncharacterized protein LOC109767877 [Aegilops tauschii subsp. tauschii])					ENOG4111VHH(S:Function unknown); ENOG411084G(S:Function unknown); ENOG410YM6J(S:Function unknown)	ENOG4111VHH(expressed protein); ENOG411084G(Protein of unknown function (DUF1639)); ENOG410YM6J(Protein of unknown function (DUF1639))	PF07797.11(DUF1639:Protein of unknown function (DUF1639))
TraesCS3B02G610200	4.16333	0.566667	0.13425	-2.89701	3.76543e-12	1.25139e-09	down	BAJ89162.1(predicted protein [Hordeum vulgare subsp. vulgare])		K19882	NOTUM		ENOG410XQKD(S:Function unknown)	ENOG410XQKD(pectinacetylesterase)	PF03283.10(PAE:Pectinacetylesterase)	sp|Q9SR22|PAE5_ARATH(Pectin acetylesterase 5 OS=Arabidopsis thaliana OX=3702 GN=PAE5 PE=2 SV=1)
TraesCS5D02G407300	0.5	4.84667	9.98992	3.32047	3.97861e-12	1.30539e-09	up	XP_020194105.1(isoflavone 2'-hydroxylase-like [Aegilops tauschii subsp. tauschii])		K00517	CYP81F		COG2124(Q:Secondary metabolites biosynthesis, transport and catabolism)	COG2124(Cytochrome p450)	PF00067.19(p450:Cytochrome P450)	sp|P93147|C81E1_GLYEC(Isoflavone 2'-hydroxylase OS=Glycyrrhiza echinata OX=46348 GN=CYP81E1 PE=1 SV=2)
TraesCS7D02G450800	2.13667	9.02	4.33098	2.11469	3.97194e-12	1.30539e-09	up	XP_020195596.1(probable 3-hydroxyisobutyrate dehydrogenase, mitochondrial [Aegilops tauschii subsp. tauschii])	GO:0008442(molecular_function:3-hydroxyisobutyrate dehydrogenase activity); GO:0051287(molecular_function:NAD binding); GO:0005739(cellular_component:mitochondrion); GO:0004616(molecular_function:phosphogluconate dehydrogenase (decarboxylating) activity); GO:0006574(biological_process:valine catabolic process); GO:0055114(biological_process:oxidation-reduction process)	K00020	mmsB, HIBADH	map00280(Valine, leucine and isoleucine degradation)	COG2084(I:Lipid transport and metabolism)	COG2084(Dehydrogenase)	PF03446.12(NAD_binding_2:NAD binding domain of 6-phosphogluconate dehydrogenase); PF14833.3(NAD_binding_11:NAD-binding of NADP-dependent 3-hydroxyisobutyrate dehydrogenase); PF02826.16(2-Hacid_dh_C:D-isomer specific 2-hydroxyacid dehydrogenase, NAD binding domain); PF03807.14(F420_oxidored:NADP oxidoreductase coenzyme F420-dependent); PF02737.15(3HCDH_N:3-hydroxyacyl-CoA dehydrogenase, NAD bindin…	sp|Q9SUC0|3HIDH_ARATH(Probable 3-hydroxyisobutyrate dehydrogenase, mitochondrial OS=Arabidopsis thaliana OX=3702 GN=At4g20930 PE=2 SV=3)
TraesCS1D02G147000	0.04	1.58333	44.1068	5.46293	4.1637e-12	1.35747e-09	up	XP_020186677.1(acyltransferase-like protein At1g54570, chloroplastic [Aegilops tauschii subsp. tauschii])	GO:0010287(cellular_component:plastoglobule); GO:0004144(molecular_function:diacylglycerol O-acyltransferase activity); GO:0033306(biological_process:phytol metabolic process); GO:0016747(molecular_function:transferase activity, transferring acyl groups other than amino-acyl groups)				COG0204(I:Lipid transport and metabolism)	COG0204(Acyltransferase)	PF12146.5(Hydrolase_4:Serine aminopeptidase, S33); PF03982.10(DAGAT:Diacylglycerol acyltransferase); PF00561.17(Abhydrolase_1:alpha/beta hydrolase fold); PF12697.4(Abhydrolase_6:Alpha/beta hydrolase family)	sp|Q9ZVN2|Y1457_ARATH(Acyltransferase-like protein At1g54570, chloroplastic OS=Arabidopsis thaliana OX=3702 GN=At1g54570 PE=1 SV=1)
TraesCS2D02G394800	1.02667	5.37	5.47936	2.45401	4.99463e-12	1.61814e-09	up	XP_020170724.1(rho GTPase-activating protein 5-like [Aegilops tauschii subsp. tauschii])	GO:0007165(biological_process:signal transduction)				ENOG410XRR2(S:Function unknown)	ENOG410XRR2(rho GTPase activating protein)	PF00620.24(RhoGAP:RhoGAP domain); PF00786.25(PBD:P21-Rho-binding domain)	sp|Q8GYY5|RGAP3_ARATH(Rho GTPase-activating protein 3 OS=Arabidopsis thaliana OX=3702 GN=ROPGAP3 PE=2 SV=1)
TraesCS1D02G159900	0.0166667	7.99	423.518	8.72628	5.13385e-12	1.65284e-09	up	XP_020198171.1(putative GEM-like protein 8 [Aegilops tauschii subsp. tauschii])					ENOG410YH6H(S:Function unknown)	ENOG410YH6H(GEM-like protein)	PF02893.17(GRAM:GRAM domain)	sp|Q9FMW4|GEML8_ARATH(Putative GEM-like protein 8 OS=Arabidopsis thaliana OX=3702 GN=At5g23370 PE=3 SV=1)
TraesCS6D02G230500	0	1.60667	443.673	8.79335	5.42048e-12	1.73428e-09	up	XP_020178453.1(probable trehalose-phosphate phosphatase 1 [Aegilops tauschii subsp. tauschii])	GO:0016311(biological_process:dephosphorylation); GO:0009409(biological_process:response to cold); GO:0009651(biological_process:response to salt stress); GO:0005992(biological_process:trehalose biosynthetic process); GO:0004805(molecular_function:trehalose-phosphatase activity)	K01087	otsB	map00500(Starch and sucrose metabolism)	COG1877(G:Carbohydrate transport and metabolism)	COG1877(trehalose biosynthetic process)	PF02358.13(Trehalose_PPase:Trehalose-phosphatase)	sp|Q75WV3|TPP1_ORYSJ(Probable trehalose-phosphate phosphatase 1 OS=Oryza sativa subsp. japonica OX=39947 GN=TPP1 PE=1 SV=1)
TraesCS7D02G364900	4.52667	29.6633	6.96255	2.79962	5.82878e-12	1.85341e-09	up	XP_020164981.1(probable inositol oxygenase [Aegilops tauschii subsp. tauschii])	GO:0005737(cellular_component:cytoplasm); GO:0019853(biological_process:L-ascorbic acid biosynthetic process); GO:0019310(biological_process:inositol catabolic process); GO:0005506(molecular_function:iron ion binding); GO:0050113(molecular_function:inositol oxygenase activity); GO:0055114(biological_process:oxidation-reduction process)	K00469	MIOX	map00053(Ascorbate and aldarate metabolism); map00562(Inositol phosphate metabolism)	ENOG410XQ4J(S:Function unknown)	ENOG410XQ4J(inositol oxygenase)	PF05153.12(MIOX:Myo-inositol oxygenase)	sp|Q5Z8T3|MIOX_ORYSJ(Probable inositol oxygenase OS=Oryza sativa subsp. japonica OX=39947 GN=Os06g0561000 PE=2 SV=1)
TraesCS7B02G225000	0.713333	10.1833	14.6773	3.87551	6.07399e-12	1.91953e-09	up	EMS48436.1(hypothetical protein TRIUR3_02208 [Triticum urartu])	GO:0016020(cellular_component:membrane)				ENOG410Y7DV(S:Function unknown)	ENOG410Y7DV(Protein of unknown function (DUF679))	PF05078.9(DUF679:Protein of unknown function (DUF679)); PF15420.3(Abhydrolase_9_N:Alpha/beta-hydrolase family N-terminus)	sp|Q9STW3|DMP3_ARATH(Protein DMP3 OS=Arabidopsis thaliana OX=3702 GN=DMP3 PE=2 SV=1)
TraesCS4A02G304200	12.86	3.15667	0.247364	-2.0153	6.30569e-12	1.9806e-09	down	XP_020188655.1(histidine-containing phosphotransfer protein 2-like [Aegilops tauschii subsp. tauschii])	GO:0005737(cellular_component:cytoplasm); GO:0009736(biological_process:cytokinin-activated signaling pathway); GO:0000160(biological_process:phosphorelay signal transduction system); GO:0005634(cellular_component:nucleus); GO:0080038(biological_process:positive regulation of cytokinin-activated signaling pathway); GO:0009927(molecular_function:histidine phosphotransfer kinase activity); GO:00163…	K14490	AHP	map04075(Plant hormone signal transduction)	COG2198(T:Signal transduction mechanisms)	COG2198(Histidine kinase)		sp|Q6VAK4|OHP2_ORYSJ(Histidine-containing phosphotransfer protein 2 OS=Oryza sativa subsp. japonica OX=39947 GN=AHP2 PE=1 SV=1)
TraesCS7D02G428000	1.02	10.6033	10.7807	3.43038	7.1067e-12	2.21867e-09	up	XP_020180498.1(uncharacterized protein LOC109766138 [Aegilops tauschii subsp. tauschii])	GO:0016020(cellular_component:membrane)				ENOG410YF1H(B:Chromatin structure and dynamics); ENOG410Y7DV(S:Function unknown)	ENOG410YF1H(histone h2a); ENOG410Y7DV(Protein of unknown function (DUF679))	PF05078.9(DUF679:Protein of unknown function (DUF679))	sp|Q9LVF1|DMP2_ARATH(Protein DMP2 OS=Arabidopsis thaliana OX=3702 GN=DMP2 PE=2 SV=1)
TraesCS2D02G107300	0.0766667	2.04667	26.7345	4.74063	7.54921e-12	2.34262e-09	up	XP_020179743.1(peroxidase P7-like [Aegilops tauschii subsp. tauschii])	GO:0020037(molecular_function:heme binding); GO:0004601(molecular_function:peroxidase activity); GO:0098869(biological_process:cellular oxidant detoxification); GO:0042744(biological_process:hydrogen peroxide catabolic process); GO:0046872(molecular_function:metal ion binding); GO:0006979(biological_process:response to oxidative stress); GO:0055114(biological_process:oxidation-reduction process);…	K00430	E1.11.1.7	map00940(Phenylpropanoid biosynthesis)	ENOG410ZJP7(S:Function unknown)	ENOG410ZJP7(peroxidase)	PF00141.20(peroxidase:Peroxidase)	sp|P22195|PER1_ARAHY(Cationic peroxidase 1 OS=Arachis hypogaea OX=3818 GN=PNC1 PE=1 SV=2)
TraesCS6A02G260500	304.243	95.7567	0.306699	-1.70511	7.8148e-12	2.41052e-09	down	XP_020176575.1(alpha-amylase/trypsin inhibitor-like [Aegilops tauschii subsp. tauschii])	GO:0010466(biological_process:negative regulation of peptidase activity); GO:0030414(molecular_function:peptidase inhibitor activity)				ENOG411089M(S:Function unknown); ENOG411083X(S:Function unknown)	ENOG411089M(trypsin inhibitor); ENOG411083X(Protease inhibitor/seed storage/LTP family)	PF00234.19(Tryp_alpha_amyl:Protease inhibitor/seed storage/LTP family)	sp|P16969|IAA_HORVU(Alpha-amylase/trypsin inhibitor OS=Hordeum vulgare OX=4513 PE=2 SV=1)
TraesCS6A02G373500	0.143333	2.53333	19.1098	4.25624	8.2586e-12	2.53224e-09	up	XP_020165312.1(transcription factor SPATULA-like isoform X1 [Aegilops tauschii subsp. tauschii])					ENOG410YQY7(K:Transcription)	ENOG410YQY7(Transcription factor)	PF00010.23(HLH:Helix-loop-helix DNA-binding domain)	sp|Q9FUA4|SPT_ARATH(Transcription factor SPATULA OS=Arabidopsis thaliana OX=3702 GN=SPT PE=1 SV=1)
TraesCS4A02G128500	1.67667	10.4867	9.46371	3.24241	8.52581e-12	2.59871e-09	up	EMS63201.1(hypothetical protein TRIUR3_06227 [Triticum urartu])					ENOG410ZFKG(S:Function unknown)	ENOG410ZFKG(-)
TraesCS3D02G260300	0.96	39.3167	45.2017	5.4983	9.58575e-12	2.90459e-09	up	AKQ09033.1(chitinase [Triticum aestivum])	GO:0004568(molecular_function:chitinase activity); GO:0006032(biological_process:chitin catabolic process); GO:0005975(biological_process:carbohydrate metabolic process); GO:0008061(molecular_function:chitin binding); GO:0016998(biological_process:cell wall macromolecule catabolic process)	K20547	CHIB	map00520(Amino sugar and nucleotide sugar metabolism); map04016(MAPK signaling pathway - plant)	COG3979(G:Carbohydrate transport and metabolism)	COG3979(chitinase)	PF00182.16(Glyco_hydro_19:Chitinase class I); PF00187.16(Chitin_bind_1:Chitin recognition protein)	sp|Q9FRV1|CHIA_SECCE(Basic endochitinase A OS=Secale cereale OX=4550 GN=rsca PE=1 SV=1)
TraesCS7D02G033200	49.66	10.6867	0.197263	-2.34181	1.05557e-11	3.1613e-09	down	XP_020172036.1(avenin-like b1 [Aegilops tauschii subsp. tauschii])					ENOG411268F(S:Function unknown)	ENOG411268F(diffuse panbronchiolitis critical region 1)	PF13016.3(Gliadin:Cys-rich Gliadin N-terminal); PF00234.19(Tryp_alpha_amyl:Protease inhibitor/seed storage/LTP family)	sp|B8YG97|AVLBB_WHEAT(Avenin-like b11 OS=Triticum aestivum OX=4565 PE=3 SV=1)
TraesCS4B02G341500	0.93	5.95667	6.66067	2.73567	1.05478e-11	3.1613e-09	up	XP_020169926.1(serine carboxypeptidase-like 5 [Aegilops tauschii subsp. tauschii])	GO:0051603(biological_process:proteolysis involved in cellular protein catabolic process); GO:0019748(biological_process:secondary metabolic process); GO:0016747(molecular_function:transferase activity, transferring acyl groups other than amino-acyl groups); GO:0004185(molecular_function:serine-type carboxypeptidase activity); GO:0006508(biological_process:proteolysis)	K16296	SCPL-I		COG2939(E:Amino acid transport and metabolism)	COG2939(carboxy-peptidase)	PF00450.19(Peptidase_S10:Serine carboxypeptidase)	sp|Q8VZU3|SCP19_ARATH(Serine carboxypeptidase-like 19 OS=Arabidopsis thaliana OX=3702 GN=SCPL19 PE=1 SV=1)
TraesCS3B02G524500	0.206667	3.49667	16.6225	4.05507	1.12417e-11	3.34731e-09	up	CBH32606.1(beta-expansin 1a precursor, putative, expressed [Triticum aestivum])	GO:0005576(cellular_component:extracellular region); GO:0019953(biological_process:sexual reproduction)				ENOG411073A(G:Carbohydrate transport and metabolism); ENOG41107Z1(S:Function unknown); ENOG41104H4(G:Carbohydrate transport and metabolism)	ENOG411073A(Pollen allergen); ENOG41107Z1(Pollen allergen); ENOG41104H4(Pollen allergen)	PF01357.18(Pollen_allerg_1:Pollen allergen); PF03330.15(DPBB_1:Lytic transglycolase)	sp|Q9LD07|EXPB7_ORYSJ(Expansin-B7 OS=Oryza sativa subsp. japonica OX=39947 GN=EXPB7 PE=2 SV=1)
TraesCS6D02G302800	3.93	24.0533	6.17885	2.62734	1.17902e-11	3.49044e-09	up	XP_020154170.1(uncharacterized protein LOC109739494 [Aegilops tauschii subsp. tauschii])	GO:0016020(cellular_component:membrane)				ENOG410Z762(S:Function unknown); ENOG410ZCF0(S:Function unknown)	ENOG410Z762(-); ENOG410ZCF0(-)
TraesCS3B02G606100	0.00666667	2.71333	440.543	8.78314	1.25224e-11	3.68602e-09	up	EMS48352.1(hypothetical protein TRIUR3_30168 [Triticum urartu])					ENOG410ZS5P(S:Function unknown); ENOG41108BX(S:Function unknown); ENOG4112B6H(S:Function unknown); ENOG410Z22Q(S:Function unknown)	ENOG410ZS5P(-); ENOG41108BX(-); ENOG4112B6H(-); ENOG410Z22Q(-)
TraesCS1B02G179800	0.0366667	7.36667	212.511	7.7314	1.35385e-11	3.96246e-09	up	EMS54898.1(hypothetical protein TRIUR3_20004 [Triticum urartu])					ENOG410YH6H(S:Function unknown)	ENOG410YH6H(GEM-like protein)	PF02893.17(GRAM:GRAM domain)	sp|Q9FMW4|GEML8_ARATH(Putative GEM-like protein 8 OS=Arabidopsis thaliana OX=3702 GN=At5g23370 PE=3 SV=1)
TraesCS1D02G394800	6.24	1.01333	0.157349	-2.66796	1.38385e-11	4.02739e-09	down	XP_020183070.1(uncharacterized protein LOC109768750 [Aegilops tauschii subsp. tauschii])					ENOG4111VHH(S:Function unknown); ENOG411084G(S:Function unknown); ENOG410YM6J(S:Function unknown)	ENOG4111VHH(expressed protein); ENOG411084G(Protein of unknown function (DUF1639)); ENOG410YM6J(Protein of unknown function (DUF1639))	PF07797.11(DUF1639:Protein of unknown function (DUF1639))
TraesCS1A02G339200	0.62	9.26333	15.9335	3.99399	1.39182e-11	4.02782e-09	up	PUZ65162.1(hypothetical protein GQ55_3G200800 [Panicum hallii var. hallii])					ENOG41107GH(S:Function unknown)	ENOG41107GH(-)
TraesCS5B02G294600	1.84333	10.3867	5.84749	2.54782	1.41106e-11	4.06071e-09	up	XP_020176473.1(beta-glucosidase 31-like [Aegilops tauschii subsp. tauschii])	GO:0102483(molecular_function:scopolin beta-glucosidase activity); GO:1901657(biological_process:glycosyl compound metabolic process); GO:0005975(biological_process:carbohydrate metabolic process); GO:0008422(molecular_function:beta-glucosidase activity)	K01188	E3.2.1.21	map00460(Cyanoamino acid metabolism); map00500(Starch and sucrose metabolism); map00940(Phenylpropanoid biosynthesis)	COG2723(G:Carbohydrate transport and metabolism)	COG2723(beta-glucosidase)	PF00232.15(Glyco_hydro_1:Glycosyl hydrolase family 1)	sp|B7F7K7|BGL31_ORYSJ(Beta-glucosidase 31 OS=Oryza sativa subsp. japonica OX=39947 GN=BGLU31 PE=2 SV=1)
TraesCS2D02G322400	16.2067	2.97333	0.176411	-2.50299	1.51474e-11	4.33485e-09	down	XP_020146552.1(uncharacterized protein LOC109731792 [Aegilops tauschii subsp. tauschii])					ENOG41107GU(S:Function unknown)	ENOG41107GU(-)
TraesCS5D02G290400	17.5	4.33	0.24915	-2.00491	1.65685e-11	4.71534e-09	down	XP_020186876.1(protein SRG1-like [Aegilops tauschii subsp. tauschii])	GO:0046872(molecular_function:metal ion binding); GO:0051213(molecular_function:dioxygenase activity)				COG3491(S:Function unknown)	COG3491(2OGFe(II) oxygenase)	PF14226.3(DIOX_N:non-haem dioxygenase in morphine synthesis N-terminal); PF03171.17(2OG-FeII_Oxy:2OG-Fe(II) oxygenase superfamily)	sp|Q39224|SRG1_ARATH(Protein SRG1 OS=Arabidopsis thaliana OX=3702 GN=SRG1 PE=2 SV=1)
TraesCS5B02G488800	43.9833	358.683	8.07816	3.01403	1.90895e-11	5.40297e-09	up	BAA02948.1(tritin [Triticum aestivum])					ENOG410ZF6B(S:Function unknown); ENOG410YIXH(S:Function unknown)	ENOG410ZF6B(rRNA N-glycosidase); ENOG410YIXH(Ribosome inactivating protein)	PF00161.16(RIP:Ribosome inactivating protein)	sp|P04399|RIP2_HORVU(Protein synthesis inhibitor II OS=Hordeum vulgare OX=4513 GN=RIP30A PE=1 SV=1)
TraesCS3A02G507400	7.10333	28.6233	4.13401	2.04754	2.76606e-11	7.78609e-09	up	XP_020182702.1(3-oxo-Delta(4,5)-steroid 5-beta-reductase-like [Aegilops tauschii subsp. tauschii])					ENOG410XPIJ(S:Function unknown)	ENOG410XPIJ(epimerase dehydratase)		sp|Q6PQJ9|5BPOR_DIGLA(3-oxo-Delta(4,5)-steroid 5-beta-reductase OS=Digitalis lanata OX=49450 PE=1 SV=1)
TraesCS6A02G133300	0.303333	2.59333	8.66471	3.11515	2.84855e-11	7.97471e-09	up	XP_020181547.1(protein SUPPRESSOR OF K(+) TRANSPORT GROWTH DEFECT 1-like [Aegilops tauschii subsp. tauschii])		K12196	VPS4	map04144(Endocytosis); map04217(Necroptosis)	ENOG410XRHN(O:Posttranslational modification, protein turnover, chaperones)	ENOG410XRHN(endosome to lysosome transport via multivesicular body sorting pathway)	PF00004.26(AAA:ATPase family associated with various cellular activities (AAA)); PF09336.7(Vps4_C:Vps4 C terminal oligomerisation domain); PF04212.15(MIT:MIT (microtubule interacting and transport) domain); PF05496.9(RuvB_N:Holliday junction DNA helicase ruvB N-terminus); PF13191.3(AAA_16:AAA ATPase domain); PF07728.11(AAA_5:AAA domain (dynein-related subfamily)); PF07724.11(AAA_2:AAA domain (Cdc…	sp|Q9ZNT0|VPS4_ARATH(Protein SUPPRESSOR OF K(+) TRANSPORT GROWTH DEFECT 1 OS=Arabidopsis thaliana OX=3702 GN=SKD1 PE=1 SV=1)
TraesCS6B02G281000	0.0366667	2.51333	70.6982	6.1436	2.96586e-11	8.25824e-09	up	XP_020147188.1(ethylene-responsive transcription factor 1-like [Aegilops tauschii subsp. tauschii])		K09286	EREBP		ENOG410YJV7(K:Transcription); ENOG410YRS5(K:Transcription)	ENOG410YJV7(Transcription factor); ENOG410YRS5(Transcription factor)	PF00847.17(AP2:AP2 domain)	sp|Q84XB3|ERF1_SOLLC(Ethylene-responsive transcription factor 1 OS=Solanum lycopersicum OX=4081 GN=ERF1 PE=2 SV=1)
TraesCS4A02G070500	0.0833333	2.40667	34.6255	5.11376	3.32309e-11	9.20317e-09	up	XP_020171586.1(auxin transporter-like protein 2 [Aegilops tauschii subsp. tauschii])	GO:0003333(biological_process:amino acid transmembrane transport); GO:0016021(cellular_component:integral component of membrane); GO:0015171(molecular_function:amino acid transmembrane transporter activity); GO:0005886(cellular_component:plasma membrane)	K13946	AUX1, LAX	map04075(Plant hormone signal transduction)	COG0814(E:Amino acid transport and metabolism)	COG0814(amino acid transport)	PF01490.15(Aa_trans:Transmembrane amino acid transporter protein)	sp|Q7XGU4|LAX13_ORYSJ(Auxin transporter-like protein 3 OS=Oryza sativa subsp. japonica OX=39947 GN=Os10g0147400 PE=2 SV=1)
TraesCS4B02G011500	9.18667	1.19	0.123459	-3.0179	3.57153e-11	9.83833e-09	down	XP_020183984.1(histidine-containing phosphotransfer protein 2-like [Aegilops tauschii subsp. tauschii])		K14490	AHP	map04075(Plant hormone signal transduction)	COG2198(T:Signal transduction mechanisms)	COG2198(Histidine kinase)		sp|Q6VAK4|OHP2_ORYSJ(Histidine-containing phosphotransfer protein 2 OS=Oryza sativa subsp. japonica OX=39947 GN=AHP2 PE=1 SV=1)
TraesCS2A02G161200	1.77667	6.63333	3.77084	1.91488	3.63478e-11	9.9593e-09	up	XP_020197684.1(probable trehalose-phosphate phosphatase 3 [Aegilops tauschii subsp. tauschii])	GO:0016311(biological_process:dephosphorylation); GO:0005992(biological_process:trehalose biosynthetic process); GO:0004805(molecular_function:trehalose-phosphatase activity)	K01087	otsB	map00500(Starch and sucrose metabolism)	COG1877(G:Carbohydrate transport and metabolism)	COG1877(trehalose biosynthetic process)	PF02358.13(Trehalose_PPase:Trehalose-phosphatase)	sp|Q1W5S8|TPRA3_MAIZE(Trehalose 6-phosphate phosphatase RA3 OS=Zea mays OX=4577 GN=RA3 PE=1 SV=1)
TraesCS7A02G053200	7.72667	1.85333	0.242121	-2.0462	4.03358e-11	1.09935e-08	down	XP_020152338.1(uncharacterized protein LOC109737623 [Aegilops tauschii subsp. tauschii])
TraesCS6A02G124100	0.44	2.81333	6.8228	2.77036	4.07269e-11	1.10417e-08	up	XP_020153882.1(uncharacterized protein LOC109739210 [Aegilops tauschii subsp. tauschii])					ENOG4111BC9(S:Function unknown); ENOG4111GJE(S:Function unknown)	ENOG4111BC9(Protein of unknown function, DUF547); ENOG4111GJE(Protein of unknown function, DUF547)	PF04784.11(DUF547:Protein of unknown function, DUF547); PF14389.3(Lzipper-MIP1:Leucine-zipper of ternary complex factor MIP1)
TraesCS1B02G120100	0	2.07333	379.736	8.56885	4.31587e-11	1.16398e-08	up	XP_020158096.1(putative cyclin-dependent kinase F-2 [Aegilops tauschii subsp. tauschii])	GO:0004674(molecular_function:protein serine/threonine kinase activity); GO:0006468(biological_process:protein phosphorylation); GO:0005524(molecular_function:ATP binding)	K08818	CDC2L		ENOG410XQ50(T:Signal transduction mechanisms)	ENOG410XQ50(Cyclin-dependent kinase)	PF00069.22(Pkinase:Protein kinase domain); PF07714.14(Pkinase_Tyr:Protein tyrosine kinase); PF14531.3(Kinase-like:Kinase-like)	sp|Q2QSL4|CDKF2_ORYSJ(Putative cyclin-dependent kinase F-2 OS=Oryza sativa subsp. japonica OX=39947 GN=CDKF-2 PE=3 SV=1)
TraesCS3B02G432800	10.69	2.86333	0.2695	-1.89164	4.42005e-11	1.18586e-08	down	CDM85359.1(unnamed protein product [Triticum aestivum])	GO:0009826(biological_process:unidimensional cell growth); GO:0009740(biological_process:gibberellic acid mediated signaling pathway); GO:0009686(biological_process:gibberellin biosynthetic process); GO:0009416(biological_process:response to light stimulus); GO:0045544(molecular_function:gibberellin 20-oxidase activity); GO:0005506(molecular_function:iron ion binding); GO:0046872(molecular_functi…	K05282;K18054	E1.14.11.12;IDS3_2	map00904(Diterpenoid biosynthesis)	COG3491(S:Function unknown)	COG3491(2OGFe(II) oxygenase)	PF03171.17(2OG-FeII_Oxy:2OG-Fe(II) oxygenase superfamily); PF14226.3(DIOX_N:non-haem dioxygenase in morphine synthesis N-terminal)	sp|O04706|GAO1B_WHEAT(Gibberellin 20 oxidase 1-B OS=Triticum aestivum OX=4565 GN=GA20ox1B PE=2 SV=1)
TraesCS7B02G361100	49.1967	13.8833	0.275547	-1.85963	4.66014e-11	1.2438e-08	down	BAK06233.1(predicted protein [Hordeum vulgare subsp. vulgare])					ENOG41105Q6(S:Function unknown)	ENOG41105Q6(-)
TraesCS4B02G251900	9.69333	2.52	0.264022	-1.92127	5.33861e-11	1.41754e-08	down	XP_020188602.1(uncharacterized protein At5g01610 [Aegilops tauschii subsp. tauschii])					ENOG410YDTS(S:Function unknown)	ENOG410YDTS(Protein of unknown function, DUF538)	PF04398.9(DUF538:Protein of unknown function, DUF538)	sp|Q9M015|Y5161_ARATH(Uncharacterized protein At5g01610 OS=Arabidopsis thaliana OX=3702 GN=At5g01610 PE=1 SV=1)
TraesCS7B02G100300	25.59	7.68	0.298335	-1.74499	5.75729e-11	1.52087e-08	down	ADE34618.2(NAC transcription factor NAM [Triticum aestivum])	GO:0006355(biological_process:regulation of transcription, DNA-templated); GO:0005634(cellular_component:nucleus); GO:0003677(molecular_function:DNA binding)				ENOG41103YC(S:Function unknown); ENOG410YDQ3(S:Function unknown); ENOG41106Y5(S:Function unknown)	ENOG41103YC(NAC transcription factor); ENOG410YDQ3(No apical meristem (NAM) protein); ENOG41106Y5(NAC transcription factor)	PF02365.12(NAM:No apical meristem (NAM) protein)	sp|Q9FK44|NAC87_ARATH(NAC domain-containing protein 87 OS=Arabidopsis thaliana OX=3702 GN=NAC087 PE=2 SV=1)
TraesCS4D02G250000	863.037	293.287	0.31947	-1.64625	5.90357e-11	1.55155e-08	down	XP_020172029.1(trypsin/alpha-amylase inhibitor CMX1/CMX3 [Aegilops tauschii subsp. tauschii])	GO:0010951(biological_process:negative regulation of endopeptidase activity); GO:0005576(cellular_component:extracellular region); GO:0030414(molecular_function:peptidase inhibitor activity); GO:0004867(molecular_function:serine-type endopeptidase inhibitor activity)				ENOG411089M(S:Function unknown); ENOG41105ZG(S:Function unknown); ENOG411083X(S:Function unknown)	ENOG411089M(trypsin inhibitor); ENOG41105ZG(Protease inhibitor/seed storage/LTP family); ENOG411083X(Protease inhibitor/seed storage/LTP family)	PF00234.19(Tryp_alpha_amyl:Protease inhibitor/seed storage/LTP family)	sp|Q43723|IACX1_WHEAT(Trypsin/alpha-amylase inhibitor CMX1/CMX3 OS=Triticum aestivum OX=4565 PE=2 SV=1)
TraesCS2B02G359400	1.21667	7.26667	6.29518	2.65425	6.27111e-11	1.6315e-08	up	XP_020163133.1(BTB/POZ and TAZ domain-containing protein 2-like [Aegilops tauschii subsp. tauschii])	GO:0044238(biological_process:primary metabolic process); GO:0044260(biological_process:cellular macromolecule metabolic process)				COG5076(S:Function unknown); ENOG410YCVF(S:Function unknown); COG5048(S:Function unknown)	COG5076(-); ENOG410YCVF(- Bric-a-Brac, Tramtrack, Broad Complex BTB domain with TAZ zinc finger and Calmodulin-binding domains, expressed); COG5048(Zinc finger protein)	PF00651.28(BTB:BTB/POZ domain); PF02135.13(zf-TAZ:TAZ zinc finger)	sp|Q94BN0|BT2_ARATH(BTB/POZ and TAZ domain-containing protein 2 OS=Arabidopsis thaliana OX=3702 GN=BT2 PE=1 SV=1)
TraesCS6A02G295800	0.866667	6.17667	7.29359	2.86663	6.24866e-11	1.6315e-08	up	EMS47110.1(hypothetical protein TRIUR3_10864 [Triticum urartu])					ENOG410Y1Y5(S:Function unknown); ENOG410YG71(S:Function unknown)	ENOG410Y1Y5(DUF581 domain containing protein, expressed); ENOG410YG71(Protein of unknown function (DUF581))	PF04570.11(zf-FLZ:zinc-finger of the FCS-type, C2-C2)
TraesCS2D02G212200	0.08	1.54667	20.8886	4.38464	6.72529e-11	1.74087e-08	up	XP_020150772.1(anthocyanidin 3-O-glucosyltransferase 2-like [Aegilops tauschii subsp. tauschii])	GO:0080044(molecular_function:quercetin 7-O-glucosyltransferase activity); GO:0052696(biological_process:flavonoid glucuronidation); GO:0009813(biological_process:flavonoid biosynthetic process); GO:0080043(molecular_function:quercetin 3-O-glucosyltransferase activity); GO:0016757(molecular_function:transferase activity, transferring glycosyl groups); GO:0043231(cellular_component:intracellular m…				COG1819(S:Function unknown)	COG1819(Transferase)	PF00201.15(UDPGT:UDP-glucoronosyl and UDP-glucosyl transferase); PF04101.13(Glyco_tran_28_C:Glycosyltransferase family 28 C-terminal domain)	sp|D3UAG2|U71K2_PYRCO(UDP-glycosyltransferase 71K2 OS=Pyrus communis OX=23211 GN=UGT71K2 PE=1 SV=1)
TraesCS7B02G363700	3.71333	14.8233	4.06555	2.02345	7.66313e-11	1.97372e-08	up	XP_020195596.1(probable 3-hydroxyisobutyrate dehydrogenase, mitochondrial [Aegilops tauschii subsp. tauschii])		K00020	mmsB, HIBADH	map00280(Valine, leucine and isoleucine degradation)	COG2084(I:Lipid transport and metabolism)	COG2084(Dehydrogenase)	PF03446.12(NAD_binding_2:NAD binding domain of 6-phosphogluconate dehydrogenase); PF14833.3(NAD_binding_11:NAD-binding of NADP-dependent 3-hydroxyisobutyrate dehydrogenase); PF02826.16(2-Hacid_dh_C:D-isomer specific 2-hydroxyacid dehydrogenase, NAD binding domain); PF03807.14(F420_oxidored:NADP oxidoreductase coenzyme F420-dependent); PF02737.15(3HCDH_N:3-hydroxyacyl-CoA dehydrogenase, NAD bindin…	sp|Q9SUC0|3HIDH_ARATH(Probable 3-hydroxyisobutyrate dehydrogenase, mitochondrial OS=Arabidopsis thaliana OX=3702 GN=At4g20930 PE=2 SV=3)
TraesCS4D02G035000	0.866667	5.13333	5.9016	2.56111	8.95241e-11	2.29431e-08	up	XP_020195406.1(multicopper oxidase LPR1-like [Aegilops tauschii subsp. tauschii])	GO:0016722(molecular_function:oxidoreductase activity, oxidizing metal ions); GO:0005507(molecular_function:copper ion binding); GO:0019028(cellular_component:viral capsid); GO:0055114(biological_process:oxidation-reduction process); GO:0016491(molecular_function:oxidoreductase activity)				COG2132(Q:Secondary metabolites biosynthesis, transport and catabolism)	COG2132(Multicopper oxidase)	PF07731.11(Cu-oxidase_2:Multicopper oxidase); PF07732.12(Cu-oxidase_3:Multicopper oxidase); PF00394.19(Cu-oxidase:Multicopper oxidase)	sp|Q9AWU4|LPR1_ORYSJ(Multicopper oxidase LPR1 homolog 1 OS=Oryza sativa subsp. japonica OX=39947 GN=LPR1 PE=2 SV=1)
TraesCS5B02G146500	0.31	3.1	10.9781	3.45656	9.25256e-11	2.35949e-08	up	AJR22377.1(CBL-interacting protein kinase 15 [Triticum aestivum])	GO:0004674(molecular_function:protein serine/threonine kinase activity); GO:0006468(biological_process:protein phosphorylation); GO:0007165(biological_process:signal transduction); GO:0005524(molecular_function:ATP binding)	K07198	PRKAA, AMPK	map04714(Thermogenesis)	COG0515(T:Signal transduction mechanisms)	COG0515(Serine Threonine protein kinase)	PF00069.22(Pkinase:Protein kinase domain); PF07714.14(Pkinase_Tyr:Protein tyrosine kinase); PF03822.11(NAF:NAF domain); PF14531.3(Kinase-like:Kinase-like)	sp|Q2RBF0|CIPKF_ORYSJ(CBL-interacting protein kinase 15 OS=Oryza sativa subsp. japonica OX=39947 GN=CIPK15 PE=2 SV=1)
TraesCS2B02G146000	0.51	7.64667	15.323	3.93763	9.40215e-11	2.37413e-08	up	XP_020182621.1(NAD(P)H dehydrogenase (quinone) FQR1-like [Aegilops tauschii subsp. tauschii])	GO:0010181(molecular_function:FMN binding); GO:0045892(biological_process:negative regulation of transcription, DNA-templated); GO:0055114(biological_process:oxidation-reduction process); GO:0016491(molecular_function:oxidoreductase activity)	K03809	wrbA	map00130(Ubiquinone and other terpenoid-quinone biosynthesis)	COG0655(G:Carbohydrate transport and metabolism)	COG0655(4-alpha-glucanotransferase)	PF03358.12(FMN_red:NADPH-dependent FMN reductase); PF02525.14(Flavodoxin_2:Flavodoxin-like fold); PF00258.22(Flavodoxin_1:Flavodoxin)	sp|Q9AYU0|QR2_TRIVS(Quinone-oxidoreductase QR2 OS=Triphysaria versicolor OX=64093 PE=1 SV=1)
TraesCS5B02G150600	0.366667	3.76	10.565	3.40122	9.35805e-11	2.37413e-08	up	XP_020183909.1(protein NUCLEAR FUSION DEFECTIVE 4-like [Aegilops tauschii subsp. tauschii])	GO:0016020(cellular_component:membrane)				ENOG410YBHK(S:Function unknown)	ENOG410YBHK(-)	PF06813.10(Nodulin-like:Nodulin-like); PF03209.12(PUCC:PUCC protein)	sp|F4I9E1|NFD4_ARATH(Protein NUCLEAR FUSION DEFECTIVE 4 OS=Arabidopsis thaliana OX=3702 GN=NFD4 PE=3 SV=1)
TraesCS7D02G190600	0.586667	3.32	5.97854	2.57979	9.54489e-11	2.39842e-08	up	XP_020181196.1(UDP-glycosyltransferase 73C5-like [Aegilops tauschii subsp. tauschii])	GO:0043231(cellular_component:intracellular membrane-bounded organelle); GO:0052696(biological_process:flavonoid glucuronidation); GO:0009813(biological_process:flavonoid biosynthetic process); GO:0008152(biological_process:metabolic process); GO:0016758(molecular_function:transferase activity, transferring hexosyl groups); GO:0008194(molecular_function:UDP-glycosyltransferase activity); GO:00167…				COG1819(S:Function unknown)	COG1819(Transferase)	PF00201.15(UDPGT:UDP-glucoronosyl and UDP-glucosyl transferase)	sp|Q9ZQ94|U73C5_ARATH(UDP-glycosyltransferase 73C5 OS=Arabidopsis thaliana OX=3702 GN=UGT73C5 PE=2 SV=1)
TraesCS1D02G002400	1.72333	0.31	0.180355	-2.47109	9.98534e-11	2.49692e-08	down	XP_020165023.1(E3 ubiquitin-protein ligase ORTHRUS 2-like [Aegilops tauschii subsp. tauschii])	GO:0010216(biological_process:maintenance of DNA methylation); GO:0005720(cellular_component:nuclear heterochromatin); GO:0090308(biological_process:regulation of methylation-dependent chromatin silencing); GO:0016567(biological_process:protein ubiquitination); GO:0005488(molecular_function:binding); GO:0046872(molecular_function:metal ion binding); GO:0061630(molecular_function:ubiquitin protein…	K10638	UHRF1, NP95		COG3440(V:Defense mechanisms)	COG3440(ubiquitin-like with PHD and ring finger domains 2, E3 ubiquitin protein ligase)	PF02182.14(SAD_SRA:SAD/SRA domain); PF13445.3(zf-RING_UBOX:RING-type zinc-finger); PF00097.22(zf-C3HC4:Zinc finger, C3HC4 type (RING finger)); PF13923.3(zf-C3HC4_2:Zinc finger, C3HC4 type (RING finger)); PF13920.3(zf-C3HC4_3:Zinc finger, C3HC4 type (RING finger)); PF15227.3(zf-C3HC4_4:zinc finger of C3HC4-type, RING); PF13639.3(zf-RING_2:Ring finger domain); PF14634.3(zf-RING_5:zinc-RING finger d…	sp|Q8VYZ0|ORTH2_ARATH(E3 ubiquitin-protein ligase ORTHRUS 2 OS=Arabidopsis thaliana OX=3702 GN=ORTH2 PE=1 SV=1)
TraesCS2A02G523400	3.00333	18.7167	6.67741	2.73929	1.04212e-10	2.59332e-08	up	XP_020200607.1(shikimate kinase 3, chloroplastic [Aegilops tauschii subsp. tauschii])	GO:0016301(molecular_function:kinase activity); GO:0009423(biological_process:chorismate biosynthetic process); GO:0016310(biological_process:phosphorylation); GO:0000287(molecular_function:magnesium ion binding); GO:0004765(molecular_function:shikimate kinase activity); GO:0009507(cellular_component:chloroplast); GO:0019632(biological_process:shikimate metabolic process); GO:0005524(molecular_fu…	K00891	E2.7.1.71, aroK, aroL	map00400(Phenylalanine, tyrosine and tryptophan biosynthesis)	COG0703(E:Amino acid transport and metabolism)	COG0703(Catalyzes the specific phosphorylation of the 3-hydroxyl group of shikimic acid using ATP as a cosubstrate (By similarity))	PF01202.19(SKI:Shikimate kinase); PF13238.3(AAA_18:AAA domain); PF13189.3(Cytidylate_kin2:Cytidylate kinase-like family); PF13671.3(AAA_33:AAA domain)	sp|Q7X7H9|SK3_ORYSJ(Shikimate kinase 3, chloroplastic OS=Oryza sativa subsp. japonica OX=39947 GN=SK3 PE=1 SV=2)
TraesCS1D02G083900	4.02667	21.5	5.41767	2.43767	1.10232e-10	2.72994e-08	up	XP_015640253.1(PREDICTED: hydrophobic protein LTI6B [Oryza sativa Japonica Group])					COG0401(S:Function unknown)	COG0401(expressed protein)	PF01679.14(Pmp3:Proteolipid membrane potential modulator)	sp|A2Y075|LTI6B_ORYSI(Hydrophobic protein LTI6B OS=Oryza sativa subsp. indica OX=39946 GN=LTI6B PE=3 SV=2)
TraesCS5B02G132200	0.00666667	2.65333	307.322	8.26361	1.14628e-10	2.82523e-08	up	XP_020168757.1(crocetin glucosyltransferase, chloroplastic-like [Aegilops tauschii subsp. tauschii])	GO:0080044(molecular_function:quercetin 7-O-glucosyltransferase activity); GO:0052696(biological_process:flavonoid glucuronidation); GO:0016020(cellular_component:membrane); GO:0009813(biological_process:flavonoid biosynthetic process); GO:0080043(molecular_function:quercetin 3-O-glucosyltransferase activity); GO:0016740(molecular_function:transferase activity); GO:0016757(molecular_function:tran…	K21371	UGT75L6, UGTCs2	map00999(Biosynthesis of secondary metabolites - unclassified)	COG1819(S:Function unknown)	COG1819(Transferase)	PF00201.15(UDPGT:UDP-glucoronosyl and UDP-glucosyl transferase)	sp|F8WKW0|UGT1_GARJA(Crocetin glucosyltransferase, chloroplastic OS=Gardenia jasminoides OX=114476 GN=UGT75L6 PE=1 SV=1)
TraesCS4D02G185500	0	2.23	313.846	8.29391	1.17385e-10	2.8794e-08	up	XP_020164955.1(ocs element-binding factor 1-like [Aegilops tauschii subsp. tauschii])					ENOG41104T7(S:Function unknown)	ENOG41104T7(Basic region leucine zipper)	PF00170.18(bZIP_1:bZIP transcription factor); PF07716.12(bZIP_2:Basic region leucine zipper)
TraesCS2D02G309500	0.166667	1.86667	11.1907	3.48423	1.19392e-10	2.90101e-08	up	XP_020191391.1(putative 12-oxophytodienoate reductase 12 [Aegilops tauschii subsp. tauschii])	GO:0006633(biological_process:fatty acid biosynthetic process); GO:0031408(biological_process:oxylipin biosynthetic process); GO:0005622(cellular_component:intracellular); GO:0003959(molecular_function:NADPH dehydrogenase activity); GO:0010181(molecular_function:FMN binding); GO:0055114(biological_process:oxidation-reduction process); GO:0016491(molecular_function:oxidoreductase activity)	K05894	OPR	map00592(alpha-Linolenic acid metabolism)	COG1902(C:Energy production and conversion)	COG1902(NADH flavin oxidoreductase, NADH oxidase)	PF00724.17(Oxidored_FMN:NADH:flavin oxidoreductase / NADH oxidase family)	sp|B9FFD2|OPR12_ORYSJ(Putative 12-oxophytodienoate reductase 12 OS=Oryza sativa subsp. japonica OX=39947 GN=OPR12 PE=2 SV=2)
TraesCS7B02G140400	0.263333	1.85	7.28868	2.86566	1.1919e-10	2.90101e-08	up	XP_020200365.1(glycine-rich domain-containing protein 2 isoform X1 [Aegilops tauschii subsp. tauschii])	GO:0005886(cellular_component:plasma membrane)				ENOG410XQR4(S:Function unknown)	ENOG410XQR4(Protein of unknown function (DUF1399))	PF07173.9(DUF1399:Protein of unknown function (DUF1399))
TraesCS5A02G240800	0.123333	2.39333	20.7752	4.37679	1.32161e-10	3.19619e-08	up	XP_020193737.1(uncharacterized protein LOC109779529 [Aegilops tauschii subsp. tauschii])					ENOG410YUKX(S:Function unknown); ENOG410YNPD(S:Function unknown)	ENOG410YUKX(-); ENOG410YNPD(-)
TraesCS7B02G248300	36.5167	11.3633	0.309163	-1.69356	1.36874e-10	3.2947e-08	down	XP_020159981.1(uncharacterized protein LOC109745254 [Aegilops tauschii subsp. tauschii])	GO:0046982(molecular_function:protein heterodimerization activity); GO:0003677(molecular_function:DNA binding)	K08066	NFYC		COG5208(K:Transcription)	COG5208(Nuclear transcription factor Y)	PF00808.20(CBFD_NFYB_HMF:Histone-like transcription factor (CBF/NF-Y) and archaeal histone); PF00125.21(Histone:Core histone H2A/H2B/H3/H4)	sp|Q9XE33|NFYC6_ORYSJ(Nuclear transcription factor Y subunit C-6 OS=Oryza sativa subsp. japonica OX=39947 GN=NFYC6 PE=1 SV=1)
TraesCS2B02G557700	0.61	6.22	11.2865	3.49653	1.62544e-10	3.89441e-08	up	XP_020167969.1(endonuclease 1 [Aegilops tauschii subsp. tauschii])	GO:0090502(biological_process:RNA phosphodiester bond hydrolysis, endonucleolytic); GO:0000014(molecular_function:single-stranded DNA endodeoxyribonuclease activity); GO:0043765(molecular_function:T/G mismatch-specific endonuclease activity); GO:0004519(molecular_function:endonuclease activity); GO:0006308(biological_process:DNA catabolic process); GO:0090305(biological_process:nucleic acid phosp…				ENOG4111UE2(S:Function unknown)	ENOG4111UE2(S1 P1 Nuclease)	PF02265.13(S1-P1_nuclease:S1/P1 Nuclease)	sp|Q9SXA6|ENDO1_ARATH(Endonuclease 1 OS=Arabidopsis thaliana OX=3702 GN=ENDO1 PE=1 SV=1)
TraesCS5D02G056200	179.59	619.277	3.50139	1.80793	1.65938e-10	3.95731e-08	up
TraesCS5A02G283100	133.313	50.41	0.38323	-1.38372	1.68088e-10	3.99012e-08	down	XP_020197001.1(protein SRG1-like [Aegilops tauschii subsp. tauschii])	GO:0046872(molecular_function:metal ion binding); GO:0051213(molecular_function:dioxygenase activity)				COG3491(S:Function unknown)	COG3491(2OGFe(II) oxygenase)	PF14226.3(DIOX_N:non-haem dioxygenase in morphine synthesis N-terminal); PF03171.17(2OG-FeII_Oxy:2OG-Fe(II) oxygenase superfamily)	sp|Q39224|SRG1_ARATH(Protein SRG1 OS=Arabidopsis thaliana OX=3702 GN=SRG1 PE=2 SV=1)
TraesCS6D02G138200	93.5933	32.4833	0.351697	-1.5076	1.70919e-10	4.0387e-08	down	XP_020197001.1(protein SRG1-like [Aegilops tauschii subsp. tauschii])	GO:0046872(molecular_function:metal ion binding); GO:0051213(molecular_function:dioxygenase activity)				COG3491(S:Function unknown)	COG3491(2OGFe(II) oxygenase)	PF14226.3(DIOX_N:non-haem dioxygenase in morphine synthesis N-terminal); PF03171.17(2OG-FeII_Oxy:2OG-Fe(II) oxygenase superfamily)	sp|Q39224|SRG1_ARATH(Protein SRG1 OS=Arabidopsis thaliana OX=3702 GN=SRG1 PE=2 SV=1)
TraesCS1A02G386200	3.03667	0.463333	0.152098	-2.71693	1.74666e-10	4.1084e-08	down	XP_020182189.1(uncharacterized protein LOC109767877 [Aegilops tauschii subsp. tauschii])					ENOG4111VHH(S:Function unknown); ENOG411084G(S:Function unknown); ENOG410YM6J(S:Function unknown)	ENOG4111VHH(expressed protein); ENOG411084G(Protein of unknown function (DUF1639)); ENOG410YM6J(Protein of unknown function (DUF1639))	PF07797.11(DUF1639:Protein of unknown function (DUF1639))
TraesCS5A02G097200	0.22	2.07667	9.69795	3.27768	1.77256e-10	4.13407e-08	up	XP_020171420.1(rho GTPase-activating protein 2-like [Aegilops tauschii subsp. tauschii])	GO:0007165(biological_process:signal transduction)				ENOG410XRR2(S:Function unknown)	ENOG410XRR2(Fibronectin type III domain)	PF00620.24(RhoGAP:RhoGAP domain); PF00786.25(PBD:P21-Rho-binding domain)	sp|F4JI46|RGAP2_ARATH(Rho GTPase-activating protein 2 OS=Arabidopsis thaliana OX=3702 GN=ROPGAP2 PE=1 SV=1)
TraesCS3A02G489100	13.9733	69.49	5.18268	2.3737	1.77362e-10	4.13407e-08	up								PF12734.4(CYSTM:Cysteine-rich TM module stress tolerance)
TraesCS7D02G365200	0.0566667	1.11667	20.2415	4.33925	1.81874e-10	4.22014e-08	up	XP_020164992.1(uncharacterized protein LOC109750443 [Aegilops tauschii subsp. tauschii])					ENOG41116DK(S:Function unknown); ENOG410YHV1(S:Function unknown)	ENOG41116DK(No apical meristem (NAM) protein); ENOG410YHV1(nac domain)	PF02365.12(NAM:No apical meristem (NAM) protein)	sp|Q9M0F8|NAC75_ARATH(NAC domain-containing protein 75 OS=Arabidopsis thaliana OX=3702 GN=NAC075 PE=2 SV=1)
TraesCS7D02G378300	0.08	1.44333	18.4797	4.20787	1.83878e-10	4.24749e-08	up	XP_020148388.1(protein NRT1/ PTR FAMILY 8.3-like isoform X1 [Aegilops tauschii subsp. tauschii])	GO:0016020(cellular_component:membrane); GO:0006810(biological_process:transport)	K14638	SLC15A3_4, PHT		COG3104(E:Amino acid transport and metabolism)	COG3104(transporter)	PF00854.18(PTR2:POT family); PF07690.13(MFS_1:Major Facilitator Superfamily)	sp|P46032|PTR2_ARATH(Protein NRT1/ PTR FAMILY 8.3 OS=Arabidopsis thaliana OX=3702 GN=NPF8.3 PE=1 SV=1)
TraesCS6B02G096200	0.0133333	0.916667	59.5373	5.89572	1.85801e-10	4.27276e-08	up	XP_020177838.1(phospholipase D delta-like [Aegilops tauschii subsp. tauschii])	GO:0016787(molecular_function:hydrolase activity)	K01115	PLD1_2	map00565(Ether lipid metabolism); map00564(Glycerophospholipid metabolism); map04144(Endocytosis); map04928(Parathyroid hormone synthesis, secretion and action)	COG1502(S:Function unknown)	COG1502(methyltransferase like 23)	PF12357.5(PLD_C:Phospholipase D C terminal); PF00168.27(C2:C2 domain); PF00614.19(PLDc:Phospholipase D Active site motif); PF13091.3(PLDc_2:PLD-like domain)	sp|Q9C5Y0|PLDD1_ARATH(Phospholipase D delta OS=Arabidopsis thaliana OX=3702 GN=PLDDELTA PE=1 SV=2)
TraesCS1D02G429600	1.24667	6.90667	5.70605	2.51249	1.97232e-10	4.51548e-08	up	XP_020180588.1(serine carboxypeptidase-like 50 [Aegilops tauschii subsp. tauschii])	GO:0051603(biological_process:proteolysis involved in cellular protein catabolic process); GO:0004180(molecular_function:carboxypeptidase activity); GO:0004185(molecular_function:serine-type carboxypeptidase activity)	K09645	CPVL		COG2939(E:Amino acid transport and metabolism)	COG2939(carboxy-peptidase)	PF00450.19(Peptidase_S10:Serine carboxypeptidase)	sp|Q9M9Q6|SCP50_ARATH(Serine carboxypeptidase-like 50 OS=Arabidopsis thaliana OX=3702 GN=SCPL50 PE=2 SV=1)
TraesCS6B02G276300	0.136667	1.67667	12.6343	3.65927	2.08802e-10	4.75921e-08	up	XP_020178453.1(probable trehalose-phosphate phosphatase 1 [Aegilops tauschii subsp. tauschii])		K01087	otsB	map00500(Starch and sucrose metabolism)	COG1877(G:Carbohydrate transport and metabolism)	COG1877(trehalose biosynthetic process)	PF02358.13(Trehalose_PPase:Trehalose-phosphatase); PF08282.9(Hydrolase_3:haloacid dehalogenase-like hydrolase)	sp|Q75WV3|TPP1_ORYSJ(Probable trehalose-phosphate phosphatase 1 OS=Oryza sativa subsp. japonica OX=39947 GN=TPP1 PE=1 SV=1)
TraesCS1A02G084500	0.556667	2.86333	5.40853	2.43524	2.12991e-10	4.8333e-08	up	XP_020147862.1(phosphoglycerate mutase-like protein AT74H [Aegilops tauschii subsp. tauschii])					ENOG4111HP2(T:Signal transduction mechanisms)	ENOG4111HP2(Phosphoglycerate mutase)	PF00300.19(His_Phos_1:Histidine phosphatase superfamily (branch 1))	sp|Q9MAA2|AT74_ARATH(Phosphoglycerate mutase-like protein AT74 OS=Arabidopsis thaliana OX=3702 GN=At3g05170 PE=2 SV=1)
TraesCS1A02G183000	0.776667	5.46333	7.33941	2.87566	2.16559e-10	4.89271e-08	up	AUN50235.1(trehalose [Triticum aestivum])	GO:0004555(molecular_function:alpha,alpha-trehalase activity); GO:0005993(biological_process:trehalose catabolic process); GO:0016798(molecular_function:hydrolase activity, acting on glycosyl bonds); GO:0005991(biological_process:trehalose metabolic process); GO:0005886(cellular_component:plasma membrane)	K01194	TREH, treA, treF	map00500(Starch and sucrose metabolism)	COG1626(G:Carbohydrate transport and metabolism)	COG1626(trehalase)	PF01204.15(Trehalase:Trehalase)	sp|Q9FWC1|TRE_ORYSJ(Probable trehalase OS=Oryza sativa subsp. japonica OX=39947 GN=Os10g0521000 PE=2 SV=1)
TraesCS6D02G207800	0.616667	2.52333	4.27351	2.09542	2.17864e-10	4.90071e-08	up	XP_020154629.1(protein ROOT HAIR DEFECTIVE 3 homolog 2-like [Aegilops tauschii subsp. tauschii])	GO:0016021(cellular_component:integral component of membrane); GO:0005525(molecular_function:GTP binding); GO:0003924(molecular_function:GTPase activity); GO:0005789(cellular_component:endoplasmic reticulum membrane)				ENOG410XPVJ(S:Function unknown)	ENOG410XPVJ(von Willebrand factor, type A)	PF05879.9(RHD3:Root hair defective 3 GTP-binding protein (RHD3)); PF01926.20(MMR_HSR1:50S ribosome-binding GTPase); PF00005.24(ABC_tran:ABC transporter)	sp|Q2R224|RHD32_ORYSJ(Protein ROOT HAIR DEFECTIVE 3 homolog 2 OS=Oryza sativa subsp. japonica OX=39947 GN=Os11g0582300 PE=2 SV=1)
TraesCS4B02G097200	4.04	18.58	4.67175	2.22396	2.22026e-10	4.97261e-08	up	XP_020157773.1(methylsterol monooxygenase 1-2-like [Aegilops tauschii subsp. tauschii])	GO:0006633(biological_process:fatty acid biosynthetic process); GO:0044710(biological_process:single-organism metabolic process); GO:0016021(cellular_component:integral component of membrane); GO:0016020(cellular_component:membrane); GO:0005506(molecular_function:iron ion binding); GO:0055114(biological_process:oxidation-reduction process); GO:0016491(molecular_function:oxidoreductase activity)	K14423	SMO1	map00100(Steroid biosynthesis)	COG3000(I:Lipid transport and metabolism)	COG3000(fatty acid hydroxylase)	PF04116.10(FA_hydroxylase:Fatty acid hydroxylase superfamily)	sp|Q1EC69|SMO12_ARATH(Methylsterol monooxygenase 1-2 OS=Arabidopsis thaliana OX=3702 GN=SMO1-2 PE=2 SV=1)
TraesCS2B02G065700	0.0433333	1.52	67.4607	6.07597	2.25028e-10	5.01802e-08	up	XP_020192659.1(uncharacterized protein LOC109778505 [Aegilops tauschii subsp. tauschii])	GO:0016020(cellular_component:membrane)				COG0666(S:Function unknown)	COG0666(Ankyrin Repeat)	PF13962.3(PGG:Domain of unknown function)
TraesCS7D02G460300	1.21	4.64667	3.9	1.96347	2.29542e-10	5.09663e-08	up	XP_020162537.1(inorganic pyrophosphatase 2-like [Aegilops tauschii subsp. tauschii])	GO:0016791(molecular_function:phosphatase activity); GO:0008152(biological_process:metabolic process)	K13248	PHOSPHO2	map00750(Vitamin B6 metabolism)	ENOG4111NAQ(S:Function unknown)	ENOG4111NAQ(Phosphatase)	PF06888.9(Put_Phosphatase:Putative Phosphatase); PF12710.4(HAD:haloacid dehalogenase-like hydrolase)	sp|Q67YC0|PPSP1_ARATH(Inorganic pyrophosphatase 1 OS=Arabidopsis thaliana OX=3702 GN=PS2 PE=1 SV=1)
TraesCS4A02G015900	22.72	74.7667	3.37541	1.75506	2.38572e-10	5.2744e-08	up	XP_020187091.1(alanine--glyoxylate aminotransferase 2 homolog 1, mitochondrial [Aegilops tauschii subsp. tauschii])	GO:0019544(biological_process:arginine catabolic process to glutamate); GO:0008453(molecular_function:alanine-glyoxylate transaminase activity); GO:0005739(cellular_component:mitochondrion); GO:0005774(cellular_component:vacuolar membrane); GO:0008483(molecular_function:transaminase activity); GO:0030170(molecular_function:pyridoxal phosphate binding); GO:0042802(molecular_function:identical prot…	K00827	AGXT2	map00270(Cysteine and methionine metabolism); map00250(Alanine, aspartate and glutamate metabolism); map00280(Valine, leucine and isoleucine degradation); map00260(Glycine, serine and threonine metabolism)	COG0160(E:Amino acid transport and metabolism)	COG0160(transaminase activity)	PF00202.18(Aminotran_3:Aminotransferase class-III); PF00155.18(Aminotran_1_2:Aminotransferase class I and II)	sp|Q940M2|AGT21_ARATH(Alanine--glyoxylate aminotransferase 2 homolog 1, mitochondrial OS=Arabidopsis thaliana OX=3702 GN=AGT2 PE=1 SV=1)
TraesCS7A02G509100	0.0266667	1.40667	48.1316	5.58891	2.41326e-10	5.31247e-08	up	XP_020182987.1(protein POLAR LOCALIZATION DURING ASYMMETRIC DIVISION AND REDISTRIBUTION-like [Aegilops tauschii subsp. tauschii])					ENOG410YVXP(S:Function unknown)	ENOG410YVXP(-)
TraesCS4A02G179400	12.9167	38.5467	3.11712	1.64021	3.01331e-10	6.60518e-08	up	XP_020172199.1(mitochondrial uncoupling protein 1-like [Aegilops tauschii subsp. tauschii])	GO:0005215(molecular_function:transporter activity); GO:0016021(cellular_component:integral component of membrane); GO:0031966(cellular_component:mitochondrial membrane); GO:0003735(molecular_function:structural constituent of ribosome); GO:0005743(cellular_component:mitochondrial inner membrane); GO:0006839(biological_process:mitochondrial transport); GO:0006412(biological_process:translation)	K15103	UCP2_3, SLC25A8_9		ENOG410XRV1(O:Posttranslational modification, protein turnover, chaperones)	ENOG410XRV1(UnCoupling Protein)	PF00153.24(Mito_carr:Mitochondrial carrier protein)	sp|O81845|PUMP1_ARATH(Mitochondrial uncoupling protein 1 OS=Arabidopsis thaliana OX=3702 GN=PUMP1 PE=1 SV=1)
TraesCS4A02G133100	0	2.47667	336.173	8.39306	3.15908e-10	6.89536e-08	up	XP_020170659.1(acid phosphatase 1 [Aegilops tauschii subsp. tauschii])	GO:0016311(biological_process:dephosphorylation); GO:0016021(cellular_component:integral component of membrane); GO:0003993(molecular_function:acid phosphatase activity)	K02866	RP-L10e, RPL10	map03010(Ribosome)	ENOG4111MGT(S:Function unknown)	ENOG4111MGT(Acid phosphatase)	PF03767.11(Acid_phosphat_B:HAD superfamily, subfamily IIIB (Acid phosphatase))	sp|P27061|PPA1_SOLLC(Acid phosphatase 1 OS=Solanum lycopersicum OX=4081 GN=APS1 PE=2 SV=1)
TraesCS3D02G381500	3.49333	18.3933	5.32925	2.41393	3.2595e-10	7.08454e-08	up	XP_020170668.1(amino acid permease 1-like [Aegilops tauschii subsp. tauschii])	GO:0016020(cellular_component:membrane); GO:0003333(biological_process:amino acid transmembrane transport); GO:0016021(cellular_component:integral component of membrane); GO:0015171(molecular_function:amino acid transmembrane transporter activity); GO:0005886(cellular_component:plasma membrane)				COG0814(E:Amino acid transport and metabolism); COG4677(G:Carbohydrate transport and metabolism)	COG0814(amino acid transport); COG4677(pectinesterase)	PF01490.15(Aa_trans:Transmembrane amino acid transporter protein); PF03222.10(Trp_Tyr_perm:Tryptophan/tyrosine permease family)	sp|Q42400|AAP1_ARATH(Amino acid permease 1 OS=Arabidopsis thaliana OX=3702 GN=AAP1 PE=1 SV=1)
TraesCS4B02G256600	2.32667	0.566667	0.243129	-2.04021	3.33113e-10	7.20981e-08	down	EMS51026.1(Root phototropism protein 3 [Triticum urartu])					ENOG410YBGR(S:Function unknown)	ENOG410YBGR(BTB POZ domain-containing protein)	PF03000.11(NPH3:NPH3 family); PF00651.28(BTB:BTB/POZ domain)	sp|O80970|NPY2_ARATH(BTB/POZ domain-containing protein NPY2 OS=Arabidopsis thaliana OX=3702 GN=NPY2 PE=2 SV=1)
TraesCS6D02G241300	219.443	65.35	0.292518	-1.7734	3.55232e-10	7.65637e-08	down	XP_020176575.1(alpha-amylase/trypsin inhibitor-like [Aegilops tauschii subsp. tauschii])	GO:0010466(biological_process:negative regulation of peptidase activity); GO:0030414(molecular_function:peptidase inhibitor activity)				ENOG411089M(S:Function unknown); ENOG411083X(S:Function unknown)	ENOG411089M(trypsin inhibitor); ENOG411083X(Protease inhibitor/seed storage/LTP family)	PF00234.19(Tryp_alpha_amyl:Protease inhibitor/seed storage/LTP family)	sp|P16969|IAA_HORVU(Alpha-amylase/trypsin inhibitor OS=Hordeum vulgare OX=4513 PE=2 SV=1)
TraesCS2A02G025900	0	4.48	971.055	9.92341	3.58664e-10	7.69813e-08	up	XP_020166958.1(1-aminocyclopropane-1-carboxylate oxidase homolog 1-like [Aegilops tauschii subsp. tauschii])	GO:0046872(molecular_function:metal ion binding); GO:0055114(biological_process:oxidation-reduction process); GO:0051213(molecular_function:dioxygenase activity)				COG3491(S:Function unknown)	COG3491(2OGFe(II) oxygenase)	PF03171.17(2OG-FeII_Oxy:2OG-Fe(II) oxygenase superfamily); PF14226.3(DIOX_N:non-haem dioxygenase in morphine synthesis N-terminal)	sp|Q84MB3|ACCH1_ARATH(1-aminocyclopropane-1-carboxylate oxidase homolog 1 OS=Arabidopsis thaliana OX=3702 GN=At1g06620 PE=2 SV=1)
TraesCS4A02G058000	1.32	0.16	0.120629	-3.05136	3.75901e-10	8.03461e-08	down	XP_020197717.1(replication protein A 70 kDa DNA-binding subunit B-like [Aegilops tauschii subsp. tauschii])	GO:0006310(biological_process:DNA recombination); GO:0006281(biological_process:DNA repair); GO:0005634(cellular_component:nucleus); GO:0005662(cellular_component:DNA replication factor A complex); GO:0006260(biological_process:DNA replication); GO:0005515(molecular_function:protein binding); GO:0003677(molecular_function:DNA binding); GO:0046872(molecular_function:metal ion binding)	K07466	RFA1, RPA1, rpa	map03430(Mismatch repair); map03440(Homologous recombination); map03420(Nucleotide excision repair); map03030(DNA replication)	COG1599(L:Replication, recombination and repair)	COG1599(DNA replication)	PF08646.7(Rep_fac-A_C:Replication factor-A C terminal domain); PF04057.9(Rep-A_N:Replication factor-A protein 1, N-terminal domain); PF16900.2(REPA_OB_2:Replication protein A OB domain); PF01336.22(tRNA_anti-codon:OB-fold nucleic acid binding domain); PF02721.11(DUF223:Domain of unknown function DUF223)	sp|Q10Q08|RFA1B_ORYSJ(Replication protein A 70 kDa DNA-binding subunit B OS=Oryza sativa subsp. japonica OX=39947 GN=RPA1B PE=1 SV=1)
TraesCS6A02G322900	4.69667	25.7467	6.25663	2.64539	3.95828e-10	8.42557e-08	up	EMS48372.1(hypothetical protein TRIUR3_11827 [Triticum urartu])	GO:0016021(cellular_component:integral component of membrane)				ENOG410Z762(S:Function unknown); ENOG410ZCF0(S:Function unknown)	ENOG410Z762(-); ENOG410ZCF0(-)
TraesCS3D02G433755	9.17667	0.876667	0.0891265	-3.488	4.25981e-10	9.03009e-08	down	XP_020184286.1(alpha/beta-gliadin clone PW1215-like [Aegilops tauschii subsp. tauschii])					ENOG411268F(S:Function unknown)	ENOG411268F(Exostosin)		sp|P18573|GDA9_WHEAT(Alpha/beta-gliadin MM1 OS=Triticum aestivum OX=4565 PE=1 SV=1)
TraesCS3D02G193000	0.303333	23.41	82.5017	6.36635	4.36765e-10	9.22076e-08	up	XP_020187582.1(uncharacterized protein LOC109773295 [Aegilops tauschii subsp. tauschii])					ENOG410Z2HZ(O:Posttranslational modification, protein turnover, chaperones); ENOG41108AH(S:Function unknown)	ENOG410Z2HZ(protein kinase C substrate); ENOG41108AH(-)
TraesCS2A02G370000	0.0666667	2.38333	38.8646	5.28038	4.56135e-10	9.59038e-08	up	XP_020156867.1(myb-related protein Myb4-like [Aegilops tauschii subsp. tauschii])		K09422	MYBP		COG5147(K:Transcription)	COG5147(Myblike DNAbinding domain containing protein)	PF00249.28(Myb_DNA-binding:Myb-like DNA-binding domain); PF13921.3(Myb_DNA-bind_6:Myb-like DNA-binding domain)	sp|Q9M2D9|MYB17_ARATH(Transcription factor MYB41 OS=Arabidopsis thaliana OX=3702 GN=MYB17 PE=1 SV=1)
TraesCS7B02G214800	0.273333	1.96	7.83545	2.97002	4.59683e-10	9.62568e-08	up	XP_020175382.1(protein STICHEL-like 2 [Aegilops tauschii subsp. tauschii])	GO:0003689(molecular_function:DNA clamp loader activity); GO:0071897(biological_process:DNA biosynthetic process); GO:0003887(molecular_function:DNA-directed DNA polymerase activity); GO:0005663(cellular_component:DNA replication factor C complex); GO:0009360(cellular_component:DNA polymerase III complex); GO:0006261(biological_process:DNA-dependent DNA replication); GO:0003677(molecular_function…				COG2812(L:Replication, recombination and repair)	COG2812(dna polymerase iii subunits gamma and tau)	PF13177.3(DNA_pol3_delta2:DNA polymerase III, delta subunit); PF13191.3(AAA_16:AAA ATPase domain); PF12169.5(DNA_pol3_gamma3:DNA polymerase III subunits gamma and tau domain III); PF05496.9(RuvB_N:Holliday junction DNA helicase ruvB N-terminus); PF00004.26(AAA:ATPase family associated with various cellular activities (AAA)); PF13401.3(AAA_22:AAA domain)	sp|F4JRP8|STIL2_ARATH(Protein STICHEL-like 2 OS=Arabidopsis thaliana OX=3702 GN=At4g24790 PE=3 SV=1)
TraesCS1B02G397200	0.413333	10.5633	25.4296	4.66844	5.25366e-10	1.09565e-07	up	XP_020175998.1(uncharacterized protein LOC109761595 [Aegilops tauschii subsp. tauschii])					ENOG41108U8(S:Function unknown)	ENOG41108U8(-)
TraesCS2A02G554300	5.14	1.39667	0.307188	-1.70281	6.28979e-10	1.296e-07	down	XP_020192022.1(putative B3 domain-containing protein Os04g0676650 isoform X1 [Aegilops tauschii subsp. tauschii])					ENOG410YQRA(K:Transcription); ENOG41116M3(K:Transcription)	ENOG410YQRA(B3 DNA binding domain); ENOG41116M3(B3 DNA binding domain)	PF02362.18(B3:B3 DNA binding domain)	sp|Q7XKC4|Y4765_ORYSJ(Putative B3 domain-containing protein Os04g0676650 OS=Oryza sativa subsp. japonica OX=39947 GN=Os04g0676650 PE=3 SV=2)
TraesCS4A02G059400	0.696667	3.83667	5.71334	2.51433	6.26986e-10	1.296e-07	up	XP_020173089.1(probable inactive poly [ADP-ribose] polymerase SRO3 [Aegilops tauschii subsp. tauschii])	GO:0003950(molecular_function:NAD+ ADP-ribosyltransferase activity); GO:0016740(molecular_function:transferase activity)				ENOG4111NY1(S:Function unknown)	ENOG4111NY1(inactive poly ADP-ribose polymerase)	PF12174.5(RST:RCD1-SRO-TAF4 (RST) plant domain); PF00644.17(PARP:Poly(ADP-ribose) polymerase catalytic domain)	sp|O64592|SRO3_ARATH(Probable inactive poly [ADP-ribose] polymerase SRO3 OS=Arabidopsis thaliana OX=3702 GN=SRO3 PE=1 SV=2)
TraesCS7A02G185200	0.05	1.62	32.1167	5.00525	6.27495e-10	1.296e-07	up	XP_020168693.1(uncharacterized protein LOC109754185 [Aegilops tauschii subsp. tauschii])		K17479	GRXCR1		ENOG4111HAI(O:Posttranslational modification, protein turnover, chaperones)	ENOG4111HAI(Glutaredoxin)	PF00462.21(Glutaredoxin:Glutaredoxin)	sp|Q9FLE8|Y5986_ARATH(Uncharacterized protein At5g39865 OS=Arabidopsis thaliana OX=3702 GN=At5g39865 PE=2 SV=1)
TraesCS2A02G394500	0	4.30667	294.728	8.20324	6.39719e-10	1.30653e-07	up	EMS56295.1(hypothetical protein TRIUR3_24418 [Triticum urartu])	GO:0005737(cellular_component:cytoplasm); GO:0030001(biological_process:metal ion transport); GO:0046872(molecular_function:metal ion binding); GO:0046916(biological_process:cellular transition metal ion homeostasis); GO:0046914(molecular_function:transition metal ion binding)				COG2608(S:Function unknown)	COG2608(heavy metal transport detoxification protein)	PF00403.23(HMA:Heavy-metal-associated domain)	sp|Q9LP41|HIP29_ARATH(Heavy metal-associated isoprenylated plant protein 29 OS=Arabidopsis thaliana OX=3702 GN=HIPP29 PE=3 SV=1)
TraesCS1A02G332800	0.0633333	0.746667	11.9621	3.5804	6.36707e-10	1.30653e-07	up	XP_020165378.1(putative calcium-transporting ATPase 13, plasma membrane-type [Aegilops tauschii subsp. tauschii])	GO:0043565(molecular_function:sequence-specific DNA binding); GO:0009536(cellular_component:plastid); GO:0043231(cellular_component:intracellular membrane-bounded organelle); GO:0003700(molecular_function:transcription factor activity, sequence-specific DNA binding); GO:0016021(cellular_component:integral component of membrane); GO:0070588(biological_process:calcium ion transmembrane transport); …	K01537	E3.6.3.8		ENOG410XNNC(P:Inorganic ion transport and metabolism)	ENOG410XNNC(ATPase, Ca transporting, plasma membrane)	PF00122.17(E1-E2_ATPase:E1-E2 ATPase); PF00689.18(Cation_ATPase_C:Cation transporting ATPase, C-terminus); PF00702.23(Hydrolase:haloacid dehalogenase-like hydrolase); PF13246.3(Cation_ATPase:Cation transport ATPase (P-type)); PF00690.23(Cation_ATPase_N:Cation transporter/ATPase, N-terminus); PF08282.9(Hydrolase_3:haloacid dehalogenase-like hydrolase)	sp|Q7XEK4|ACA7_ORYSJ(Calcium-transporting ATPase 7, plasma membrane-type OS=Oryza sativa subsp. japonica OX=39947 GN=ACA7 PE=2 SV=1)
TraesCS7A02G382100	0.00333333	0.823333	234.898	7.87589	6.417e-10	1.30653e-07	up	EMS61218.1(hypothetical protein TRIUR3_16735 [Triticum urartu])	GO:0016020(cellular_component:membrane)				ENOG41104S2(S:Function unknown); ENOG410XQIH(S:Function unknown)	ENOG41104S2(Protein of unknown function (DUF2921)); ENOG410XQIH(Protein of unknown function (DUF2921))	PF11145.5(DUF2921:Protein of unknown function (DUF2921))
TraesCS1A02G212900	0.25	2.89667	8.72029	3.12438	6.46121e-10	1.31035e-07	up	XP_020197005.1(linoleate 9S-lipoxygenase 6-like [Aegilops tauschii subsp. tauschii])	GO:0031408(biological_process:oxylipin biosynthetic process); GO:0046872(molecular_function:metal ion binding); GO:0016702(molecular_function:oxidoreductase activity, acting on single donors with incorporation of molecular oxygen, incorporation of two atoms of oxygen); GO:0009536(cellular_component:plastid); GO:0055114(biological_process:oxidation-reduction process)	K00454	LOX2S	map00591(Linoleic acid metabolism); map00592(alpha-Linolenic acid metabolism)	ENOG410YATF(P:Inorganic ion transport and metabolism); ENOG410YN4N(S:Function unknown)	ENOG410YATF(Plant lipoxygenase may be involved in a number of diverse aspects of plant physiology including growth and development, pest resistance, and senescence or responses to wounding (By similarity)); ENOG410YN4N(Plant lipoxygenase may be involved in a number of diverse aspects of plant physiology including growth and development, pest resistance, and senescence or responses to wounding (By…	PF00305.16(Lipoxygenase:Lipoxygenase); PF01477.20(PLAT:PLAT/LH2 domain)	sp|Q41238|LOX16_SOLTU(Linoleate 9S-lipoxygenase 6 (Fragment) OS=Solanum tuberosum OX=4113 GN=LOX1.6 PE=1 SV=1)
TraesCS5D02G056100	237.2	839.853	3.47854	1.79848	7.06288e-10	1.42676e-07	up
TraesCS3A02G428500	0.166667	1.45667	9.38117	3.22977	7.53756e-10	1.5167e-07	up	BAJ96663.1(predicted protein [Hordeum vulgare subsp. vulgare])	GO:0016021(cellular_component:integral component of membrane)				ENOG41106HX(S:Function unknown); ENOG410YEMY(S:Function unknown)	ENOG41106HX(Plant protein of unknown function); ENOG410YEMY(UPF0481 protein)	PF03140.12(DUF247:Plant protein of unknown function)	sp|Q9SD53|Y3720_ARATH(UPF0481 protein At3g47200 OS=Arabidopsis thaliana OX=3702 GN=At3g47200 PE=2 SV=1)
TraesCS4D02G321100	1381.54	4197.56	2.926	1.54893	7.80242e-10	1.56388e-07	up	AAP80654.1(proteinase inhibitor Rgpi9, partial [Triticum aestivum])	GO:0050832(biological_process:defense response to fungus); GO:0031640(biological_process:killing of cells of other organism)				ENOG410YXD4(S:Function unknown)	ENOG410YXD4(Defensin-like protein)	PF00304.17(Gamma-thionin:Gamma-thionin family)	sp|Q9ZUL7|DEF01_ARATH(Defensin-like protein 1 OS=Arabidopsis thaliana OX=3702 GN=PDF2.3 PE=2 SV=1)
TraesCS3D02G033800	0.06	2.95667	56.6616	5.8243	8.0386e-10	1.60498e-07	up	XP_020194250.1(Bowman-Birk type trypsin inhibitor-like [Aegilops tauschii subsp. tauschii])	GO:0010951(biological_process:negative regulation of endopeptidase activity); GO:0005576(cellular_component:extracellular region); GO:0004867(molecular_function:serine-type endopeptidase inhibitor activity)				ENOG41105CZ(S:Function unknown); ENOG41107KS(S:Function unknown); ENOG41104XT(S:Function unknown)	ENOG41105CZ(BowB); ENOG41107KS(Bowman-Birk serine protease inhibitor family); ENOG41104XT(BowB)	PF00228.17(Bowman-Birk_leg:Bowman-Birk serine protease inhibitor family)	sp|P12940|IBB_HORVU(Bowman-Birk type trypsin inhibitor OS=Hordeum vulgare OX=4513 GN=BBBI PE=1 SV=1)
TraesCS2B02G616300	1.60667	0.223333	0.146167	-2.77431	8.1589e-10	1.62271e-07	down	XP_020160620.1(dolichyl-diphosphooligosaccharide--protein glycosyltransferase subunit 1B [Aegilops tauschii subsp. tauschii])		K12666	OST1, RPN1	map00510(N-Glycan biosynthesis); map04141(Protein processing in endoplasmic reticulum)	ENOG410XQVZ(S:Function unknown)	ENOG410XQVZ(Histone-lysine N-methyltransferase)	PF04597.11(Ribophorin_I:Ribophorin I)	sp|B9FDT1|OST1B_ORYSJ(Dolichyl-diphosphooligosaccharide--protein glycosyltransferase subunit 1B OS=Oryza sativa subsp. japonica OX=39947 GN=OST1B PE=2 SV=1)
TraesCS7A02G398900	0.156667	2.28	16.0795	4.00715	8.25455e-10	1.63542e-07	up	BAJ98052.1(predicted protein [Hordeum vulgare subsp. vulgare])	GO:0004497(molecular_function:monooxygenase activity); GO:0016020(cellular_component:membrane); GO:0020037(molecular_function:heme binding); GO:0016709(molecular_function:oxidoreductase activity, acting on paired donors, with incorporation or reduction of molecular oxygen, NAD(P)H as one donor, and incorporation of one atom of oxygen); GO:0044550(biological_process:secondary metabolite biosynthet…	K00487	CYP73A	map00945(Stilbenoid, diarylheptanoid and gingerol biosynthesis); map00130(Ubiquinone and other terpenoid-quinone biosynthesis); map00940(Phenylpropanoid biosynthesis); map00941(Flavonoid biosynthesis); map00360(Phenylalanine metabolism)	COG2124(Q:Secondary metabolites biosynthesis, transport and catabolism)	COG2124(Cytochrome p450)	PF00067.19(p450:Cytochrome P450)	sp|H2DH22|C7A10_PANGI(Cytochrome P450 CYP73A100 OS=Panax ginseng OX=4054 PE=2 SV=1)
TraesCS5B02G050800	61.6733	16.28	0.257249	-1.95876	8.55527e-10	1.6885e-07	down	EMS59557.1(hypothetical protein TRIUR3_01199 [Triticum urartu])							PF00304.17(Gamma-thionin:Gamma-thionin family)
TraesCS5A02G475500	36.4433	146.447	4.86095	2.28124	8.83123e-10	1.73631e-07	up	XP_020198336.1(protein synthesis inhibitor II [Aegilops tauschii subsp. tauschii])	GO:0005737(cellular_component:cytoplasm); GO:0050832(biological_process:defense response to fungus); GO:0031640(biological_process:killing of cells of other organism); GO:0030598(molecular_function:rRNA N-glycosylase activity); GO:0006952(biological_process:defense response); GO:0017148(biological_process:negative regulation of translation)				ENOG410ZF6B(S:Function unknown); ENOG410YIXH(S:Function unknown)	ENOG410ZF6B(rRNA N-glycosidase); ENOG410YIXH(Ribosome inactivating protein)	PF00161.16(RIP:Ribosome inactivating protein)	sp|P04399|RIP2_HORVU(Protein synthesis inhibitor II OS=Hordeum vulgare OX=4513 GN=RIP30A PE=1 SV=1)
TraesCS3A02G246600	0.103333	3.07333	34.1038	5.09186	9.11865e-10	1.78601e-07	up	XP_020152978.1(fasciclin-like arabinogalactan protein 11 [Aegilops tauschii subsp. tauschii])					ENOG410YJJE(M:Cell wall/membrane/envelope biogenesis)	ENOG410YJJE(fasciclin-like arabinogalactan protein)	PF02469.19(Fasciclin:Fasciclin domain)	sp|Q8LEJ6|FLA11_ARATH(Fasciclin-like arabinogalactan protein 11 OS=Arabidopsis thaliana OX=3702 GN=FLA11 PE=2 SV=2)
TraesCS1D02G102700	1.60333	7.96	5.01029	2.32489	9.75167e-10	1.90276e-07	up	XP_020169842.1(uncharacterized protein LOC109755340 [Aegilops tauschii subsp. tauschii])	GO:0044267(biological_process:cellular protein metabolic process)	K04506	SIAH1	map04120(Ubiquitin mediated proteolysis)	ENOG410XVP0(O:Posttranslational modification, protein turnover, chaperones)	ENOG410XVP0(e3 ubiquitin-protein ligase)
TraesCS7B02G079300	0.65	3.20667	4.96616	2.31213	9.86093e-10	1.91682e-07	up	EMS55029.1(12-oxophytodienoate reductase 2 [Triticum urartu])	GO:0003959(molecular_function:NADPH dehydrogenase activity); GO:0010181(molecular_function:FMN binding); GO:0005622(cellular_component:intracellular); GO:0055114(biological_process:oxidation-reduction process); GO:0016491(molecular_function:oxidoreductase activity)	K05894	OPR	map00592(alpha-Linolenic acid metabolism)	COG1902(C:Energy production and conversion)	COG1902(NADH flavin oxidoreductase, NADH oxidase)	PF00724.17(Oxidored_FMN:NADH:flavin oxidoreductase / NADH oxidase family)	sp|Q84QK0|OPR1_ORYSJ(12-oxophytodienoate reductase 1 OS=Oryza sativa subsp. japonica OX=39947 GN=OPR1 PE=2 SV=1)
TraesCS6D02G405500	0	0.983333	236.144	7.88353	1.03551e-09	2.00532e-07	up	XP_020189044.1(F-box/LRR-repeat protein At3g59210-like [Aegilops tauschii subsp. tauschii])					ENOG410Z86Y(S:Function unknown); ENOG41108KJ(S:Function unknown); ENOG410XS9D(S:Function unknown); ENOG410Z53X(S:Function unknown)	ENOG410Z86Y(-); ENOG41108KJ(FBOX); ENOG410XS9D(poly(a)-specific ribonuclease); ENOG410Z53X(F-box domain containing protein)	PF00646.30(F-box:F-box domain)	sp|Q7X7A4|MOF_ORYSJ(MEIOTIC F-BOX protein MOF OS=Oryza sativa subsp. japonica OX=39947 GN=MOF PE=1 SV=2)
TraesCS7D02G088700	11.42	2.92333	0.253315	-1.981	1.06649e-09	2.05757e-07	down	XP_020158651.1(early nodulin-93-like [Aegilops tauschii subsp. tauschii])	GO:0016020(cellular_component:membrane)				ENOG410YVQQ(S:Function unknown)	ENOG410YVQQ(early nodulin)	PF03386.11(ENOD93:Early nodulin 93 ENOD93 protein)	sp|Q02921|NO93_SOYBN(Early nodulin-93 OS=Glycine max OX=3847 PE=2 SV=1)
TraesCS5A02G526000	0.33	3.31333	11.026	3.46284	1.07294e-09	2.06229e-07	up	EMS68810.1(Inactive rhomboid protein 1 [Triticum urartu])					COG0705(S:Function unknown)	COG0705(rhomboid family)	PF01694.19(Rhomboid:Rhomboid family)	sp|Q9CAN1|RBL2_ARATH(RHOMBOID-like protein 2 OS=Arabidopsis thaliana OX=3702 GN=RBL2 PE=1 SV=1)
TraesCS7B02G128700	0.01	47.8167	4181.72	12.0299	1.12461e-09	2.15356e-07	up	XP_020198514.1(peroxidase 1-like [Aegilops tauschii subsp. tauschii])	GO:0009664(biological_process:plant-type cell wall organization); GO:0020037(molecular_function:heme binding); GO:0006979(biological_process:response to oxidative stress); GO:0098869(biological_process:cellular oxidant detoxification); GO:0042744(biological_process:hydrogen peroxide catabolic process); GO:0005576(cellular_component:extracellular region); GO:0046872(molecular_function:metal ion bi…	K00430	E1.11.1.7	map00940(Phenylpropanoid biosynthesis)	ENOG410YCC5(G:Carbohydrate transport and metabolism); ENOG410Y9ME(G:Carbohydrate transport and metabolism)	ENOG410YCC5(peroxidase); ENOG410Y9ME(peroxidase)	PF00141.20(peroxidase:Peroxidase)	sp|P37834|PER1_ORYSJ(Peroxidase 1 OS=Oryza sativa subsp. japonica OX=39947 GN=PRX74 PE=2 SV=2)
TraesCS6A02G234400	1.4	8.91667	6.69004	2.74202	1.13691e-09	2.16906e-07	up	EMS68284.1(hypothetical protein TRIUR3_13310 [Triticum urartu])					ENOG410ZJRH(S:Function unknown)	ENOG410ZJRH(BRO1-like domain)	PF03097.15(BRO1:BRO1-like domain)
TraesCS5A02G206400	0.176667	1.19333	6.84183	2.77438	1.14808e-09	2.18228e-07	up	EMS66964.1(hypothetical protein TRIUR3_12599 [Triticum urartu])					ENOG410YG0Z(S:Function unknown); ENOG41114IS(S:Function unknown)	ENOG410YG0Z(Agenet domain-containing protein bromo-adjacent homology (BAH) domain-containing protein); ENOG41114IS(BAH domain)	PF05641.9(Agenet:Agenet domain)	sp|Q9FZD9|DUF3_ARATH(DUF724 domain-containing protein 3 OS=Arabidopsis thaliana OX=3702 GN=DUF3 PE=1 SV=1)
TraesCS4D02G183200	0	3.73667	288.311	8.17148	1.20279e-09	2.26953e-07	up	XP_020146662.1(GDSL esterase/lipase At4g16230-like [Aegilops tauschii subsp. tauschii])	GO:0016788(molecular_function:hydrolase activity, acting on ester bonds)				ENOG410YAE5(S:Function unknown)	ENOG410YAE5(GDSL-like Lipase/Acylhydrolase)	PF00657.19(Lipase_GDSL:GDSL-like Lipase/Acylhydrolase)	sp|O23470|GDL64_ARATH(GDSL esterase/lipase At4g16230 OS=Arabidopsis thaliana OX=3702 GN=At4g16230 PE=3 SV=2)
TraesCS7A02G520000	0.733333	5.31667	7.45146	2.89752	1.19988e-09	2.26953e-07	up	XP_020150174.1(circumsporozoite protein-like [Aegilops tauschii subsp. tauschii])	GO:0016021(cellular_component:integral component of membrane)				ENOG410YIGG(S:Function unknown)	ENOG410YIGG(C2 domain-containing protein)	PF00168.27(C2:C2 domain)
TraesCS5B02G536000	0.743333	5.93	8.49252	3.08619	1.23952e-09	2.33029e-07	up	XP_020150946.1(pirin-like protein isoform X1 [Aegilops tauschii subsp. tauschii])		K06911	K06911		COG1741(S:Function unknown)	COG1741(pirin domain protein)	PF05726.10(Pirin_C:Pirin C-terminal cupin domain); PF02678.13(Pirin:Pirin)	sp|Q9SEE4|PIRL_SOLLC(Pirin-like protein OS=Solanum lycopersicum OX=4081 PE=2 SV=1)
TraesCSU02G103400	4.64667	19.28	4.22138	2.07771	1.30669e-09	2.44764e-07	up	AAM88383.1(peroxidase 1 [Triticum aestivum])	GO:0009664(biological_process:plant-type cell wall organization); GO:0020037(molecular_function:heme binding); GO:0004601(molecular_function:peroxidase activity); GO:0098869(biological_process:cellular oxidant detoxification); GO:0042744(biological_process:hydrogen peroxide catabolic process); GO:0009505(cellular_component:plant-type cell wall); GO:0046872(molecular_function:metal ion binding); G…	K00430	E1.11.1.7	map00940(Phenylpropanoid biosynthesis)	ENOG410ZMT4(G:Carbohydrate transport and metabolism)	ENOG410ZMT4(peroxidase)	PF00141.20(peroxidase:Peroxidase)	sp|P84516|PER1_SORBI(Cationic peroxidase SPC4 OS=Sorghum bicolor OX=4558 GN=Sb03g046810 PE=1 SV=2)
TraesCS5D02G289800	86.3667	37.64	0.445345	-1.167	1.33087e-09	2.48391e-07	down	XP_020186881.1(protein SRG1-like [Aegilops tauschii subsp. tauschii])	GO:0046872(molecular_function:metal ion binding); GO:0051213(molecular_function:dioxygenase activity)				COG3491(S:Function unknown)	COG3491(2OGFe(II) oxygenase)	PF14226.3(DIOX_N:non-haem dioxygenase in morphine synthesis N-terminal); PF03171.17(2OG-FeII_Oxy:2OG-Fe(II) oxygenase superfamily)	sp|Q39224|SRG1_ARATH(Protein SRG1 OS=Arabidopsis thaliana OX=3702 GN=SRG1 PE=2 SV=1)
TraesCS7D02G235700	0.696667	3.73333	5.59769	2.48483	1.33815e-09	2.48847e-07	up	XP_020151278.1(uncharacterized protein LOC109736466 isoform X1 [Aegilops tauschii subsp. tauschii])	GO:0016021(cellular_component:integral component of membrane); GO:0016020(cellular_component:membrane); GO:0016757(molecular_function:transferase activity, transferring glycosyl groups)				ENOG410ZHQA(S:Function unknown)	ENOG410ZHQA(glycosyltransferase)	PF04577.11(DUF563:Protein of unknown function (DUF563))
TraesCS1D02G056500	0.0633333	1.42	24.3801	4.60763	1.50331e-09	2.78556e-07	up	XP_020153655.1(glucan endo-1,3-beta-glucosidase 11-like isoform X1 [Aegilops tauschii subsp. tauschii])	GO:0046658(cellular_component:anchored component of plasma membrane); GO:0016787(molecular_function:hydrolase activity); GO:0030247(molecular_function:polysaccharide binding); GO:0042973(molecular_function:glucan endo-1,3-beta-D-glucosidase activity)				ENOG4111BDN(G:Carbohydrate transport and metabolism)	ENOG4111BDN(Glycosyl hydrolases family 17 protein, expressed)	PF00332.15(Glyco_hydro_17:Glycosyl hydrolases family 17)	sp|Q8L868|E1311_ARATH(Glucan endo-1,3-beta-glucosidase 11 OS=Arabidopsis thaliana OX=3702 GN=At1g32860 PE=1 SV=1)
TraesCS7A02G324500	0.893333	5.48	6.17024	2.62533	1.61257e-09	2.97729e-07	up	EMS48436.1(hypothetical protein TRIUR3_02208 [Triticum urartu])					ENOG410Y7DV(S:Function unknown)	ENOG410Y7DV(-)	PF05078.9(DUF679:Protein of unknown function (DUF679)); PF15420.3(Abhydrolase_9_N:Alpha/beta-hydrolase family N-terminus)	sp|Q9STW3|DMP3_ARATH(Protein DMP3 OS=Arabidopsis thaliana OX=3702 GN=DMP3 PE=2 SV=1)
TraesCS1D02G267600	0.12	4.95333	43.185	5.43246	1.66062e-09	3.05507e-07	up	XP_020188230.1(beta-galactosidase 7-like [Aegilops tauschii subsp. tauschii])					COG1874(G:Carbohydrate transport and metabolism)	COG1874(beta-galactosidase)	PF01301.16(Glyco_hydro_35:Glycosyl hydrolases family 35); PF02140.15(Gal_Lectin:Galactose binding lectin domain); PF02449.12(Glyco_hydro_42:Beta-galactosidase); PF13364.3(BetaGal_dom4_5:Beta-galactosidase jelly roll domain)	sp|Q75HQ3|BGAL7_ORYSJ(Beta-galactosidase 7 OS=Oryza sativa subsp. japonica OX=39947 GN=Os05g0428100 PE=3 SV=1)
TraesCS4A02G005700	2.01	14.7133	7.27099	2.86215	1.70366e-09	3.1231e-07	up	XP_020183503.1(Bowman-Birk type trypsin inhibitor-like [Aegilops tauschii subsp. tauschii])					ENOG41105CZ(S:Function unknown)	ENOG41105CZ(BowB)		sp|P07679|IBB1_COILA(Bowman-Birk type trypsin inhibitor TI1 OS=Coix lacryma-jobi OX=4505 PE=1 SV=1)
TraesCS7D02G168100	15.79	105.217	6.70803	2.74589	1.75308e-09	3.2023e-07	up	XP_020150481.1(uncharacterized protein LOC109735684 [Aegilops tauschii subsp. tauschii])	GO:0016021(cellular_component:integral component of membrane); GO:0016020(cellular_component:membrane)				ENOG410ZCF0(S:Function unknown); ENOG410Z762(S:Function unknown)	ENOG410ZCF0(-); ENOG410Z762(-)
TraesCS3A02G152700	1.52667	6.72667	4.47775	2.16278	1.77159e-09	3.22467e-07	up	BAJ97903.1(predicted protein [Hordeum vulgare subsp. vulgare])	GO:0044710(biological_process:single-organism metabolic process); GO:0016020(cellular_component:membrane); GO:0016705(molecular_function:oxidoreductase activity, acting on paired donors, with incorporation or reduction of molecular oxygen); GO:0004497(molecular_function:monooxygenase activity); GO:0005488(molecular_function:binding); GO:0016491(molecular_function:oxidoreductase activity)	K07408	CYP1A1	map00380(Tryptophan metabolism)	COG2124(Q:Secondary metabolites biosynthesis, transport and catabolism)	COG2124(Cytochrome p450)	PF00067.19(p450:Cytochrome P450)	sp|P24465|C71A1_PERAE(Cytochrome P450 71A1 OS=Persea americana OX=3435 GN=CYP71A1 PE=1 SV=2)
TraesCS7A02G438100	1.62333	8.00333	5.12469	2.35746	1.80758e-09	3.2786e-07	up	XP_020180498.1(uncharacterized protein LOC109766138 [Aegilops tauschii subsp. tauschii])	GO:0016021(cellular_component:integral component of membrane)				ENOG410YF1H(S:Function unknown); ENOG410Y7DV(S:Function unknown)	ENOG410YF1H(Protein of unknown function (DUF679)); ENOG410Y7DV(Protein of unknown function (DUF679))	PF05078.9(DUF679:Protein of unknown function (DUF679))	sp|Q9LVF1|DMP2_ARATH(Protein DMP2 OS=Arabidopsis thaliana OX=3702 GN=DMP2 PE=2 SV=1)
TraesCS1D02G431700	0.45	2.12667	4.99309	2.31993	1.88455e-09	3.40621e-07	up	XP_020151280.1(peroxisomal biogenesis factor 6-like [Aegilops tauschii subsp. tauschii])	GO:0005634(cellular_component:nucleus); GO:0008568(molecular_function:microtubule-severing ATPase activity); GO:0005524(molecular_function:ATP binding); GO:0031122(biological_process:cytoplasmic microtubule organization)				COG0464(O:Posttranslational modification, protein turnover, chaperones)	COG0464(Aaa atpase)	PF00004.26(AAA:ATPase family associated with various cellular activities (AAA)); PF13245.3(AAA_19:Part of AAA domain); PF05496.9(RuvB_N:Holliday junction DNA helicase ruvB N-terminus); PF01695.14(IstB_IS21:IstB-like ATP binding protein); PF13401.3(AAA_22:AAA domain); PF13671.3(AAA_33:AAA domain); PF07728.11(AAA_5:AAA domain (dynein-related subfamily))	sp|Q6NW58|SPAST_DANRE(Spastin OS=Danio rerio OX=7955 GN=spast PE=2 SV=2)
TraesCS4B02G361100	3.54333	0.733333	0.211558	-2.24087	1.90918e-09	3.43865e-07	down	XP_020200106.1(LOB domain-containing protein 42-like [Aegilops tauschii subsp. tauschii])					ENOG410YBK4(S:Function unknown); ENOG411150B(S:Function unknown)	ENOG410YBK4(lob domain-containing protein); ENOG411150B(lob domain-containing protein)	PF03195.11(DUF260:Protein of unknown function DUF260)	sp|Q9M886|LBD41_ARATH(LOB domain-containing protein 41 OS=Arabidopsis thaliana OX=3702 GN=LBD41 PE=2 SV=1)
TraesCS4D02G211900	0.19	1.40333	7.77433	2.95872	1.9198e-09	3.44574e-07	up	XP_020196885.1(uncharacterized protein LOC109782675 [Aegilops tauschii subsp. tauschii])					ENOG410YE9P(S:Function unknown)	ENOG410YE9P(Protein of unknown function (DUF620))	PF04788.9(DUF620:Protein of unknown function (DUF620))
TraesCS7B02G445600	0.123333	2.99	25.9258	4.69632	1.94318e-09	3.47559e-07	up	XP_020160807.1(chaperone protein dnaJ 11, chloroplastic-like [Aegilops tauschii subsp. tauschii])	GO:0009536(cellular_component:plastid)				COG0484(O:Posttranslational modification, protein turnover, chaperones); ENOG410XUCY(O:Posttranslational modification, protein turnover, chaperones); COG2214(O:Posttranslational modification, protein turnover, chaperones)	COG0484(ATP binding to DnaK triggers the release of the substrate protein, thus completing the reaction cycle. Several rounds of ATP-dependent interactions between DnaJ, DnaK and GrpE are required for fully efficient folding. Also involved, together with DnaK and GrpE, in the DNA replication of plasmids through activation of initiation proteins (By similarity)); ENOG410XUCY(heat shock protein dna…	PF00226.28(DnaJ:DnaJ domain)	sp|Q9FYB5|DNJ11_ARATH(Chaperone protein dnaJ 11, chloroplastic OS=Arabidopsis thaliana OX=3702 GN=ATJ11 PE=1 SV=2)
TraesCS4A02G248000	13.2067	1.86	0.127117	-2.97577	2.09807e-09	3.73965e-07	down	EMS52904.1(Trypsin inhibitor CMe [Triticum urartu])	GO:0006952(biological_process:defense response); GO:0005622(cellular_component:intracellular); GO:0004867(molecular_function:serine-type endopeptidase inhibitor activity)				ENOG411089M(S:Function unknown); ENOG411083X(S:Function unknown); ENOG41104XP(S:Function unknown)	ENOG411089M(trypsin inhibitor); ENOG411083X(trypsin inhibitor); ENOG41104XP(Protease inhibitor/seed storage/LTP family)	PF00234.19(Tryp_alpha_amyl:Protease inhibitor/seed storage/LTP family)	sp|P01086|IAAE_HORVU(Trypsin inhibitor CMe OS=Hordeum vulgare OX=4513 GN=ITR1 PE=1 SV=3)
TraesCS6D02G000200	11395.2	4475.5	0.365058	-1.4538	2.27961e-09	4.04922e-07	down	XP_020152460.1(alpha-amylase inhibitor 0.28 [Aegilops tauschii subsp. tauschii])					ENOG41103SW(S:Function unknown)	ENOG41103SW(type I hypersensitivity)	PF00234.19(Tryp_alpha_amyl:Protease inhibitor/seed storage/LTP family)	sp|P01083|IAA2_WHEAT(Alpha-amylase inhibitor 0.28 OS=Triticum aestivum OX=4565 GN=IMA1 PE=1 SV=3)
TraesCS3B02G031900	0.47	1.84333	3.99229	1.99722	2.37231e-09	4.1994e-07	up	XP_020165042.1(putative disease resistance RPP13-like protein 3 isoform X1 [Aegilops tauschii subsp. tauschii])					COG4886(S:Function unknown)	COG4886(leucine Rich Repeat)	PF00931.19(NB-ARC:NB-ARC domain); PF13173.3(AAA_14:AAA domain); PF13401.3(AAA_22:AAA domain); PF13191.3(AAA_16:AAA ATPase domain)	sp|Q9STE7|R13L3_ARATH(Putative disease resistance RPP13-like protein 3 OS=Arabidopsis thaliana OX=3702 GN=RPP13L3 PE=3 SV=1)
TraesCS6B02G153000	0.04	0.583333	14.9639	3.90342	2.40877e-09	4.24933e-07	up	XP_020177161.1(disease resistance protein RPM1-like [Aegilops tauschii subsp. tauschii])		K13457	RPM1, RPS3	map04626(Plant-pathogen interaction)	COG4886(S:Function unknown)	COG4886(leucine Rich Repeat)	PF00931.19(NB-ARC:NB-ARC domain); PF13855.3(LRR_8:Leucine rich repeat); PF13191.3(AAA_16:AAA ATPase domain); PF13401.3(AAA_22:AAA domain); PF13173.3(AAA_14:AAA domain); PF13238.3(AAA_18:AAA domain)	sp|Q39214|RPM1_ARATH(Disease resistance protein RPM1 OS=Arabidopsis thaliana OX=3702 GN=RPM1 PE=1 SV=1)
TraesCS3A02G325800	1.49667	0.17	0.116839	-3.09741	2.50856e-09	4.41026e-07	down	AEI99591.1(HD-Zip IV transcription factor GL9H2 [Triticum turgidum subsp. durum])	GO:0005488(molecular_function:binding); GO:0006355(biological_process:regulation of transcription, DNA-templated); GO:0005634(cellular_component:nucleus); GO:0008289(molecular_function:lipid binding); GO:0043565(molecular_function:sequence-specific DNA binding)				ENOG41106H4(K:Transcription); ENOG411107H(K:Transcription)	ENOG41106H4(START domain); ENOG411107H(Homeobox-leucine zipper protein)	PF01852.16(START:START domain); PF00046.26(Homeobox:Homeobox domain)	sp|Q5ZAY0|TF1_ORYSJ(Homeobox-leucine zipper protein TF1 OS=Oryza sativa subsp. japonica OX=39947 GN=TF1 PE=2 SV=1)
TraesCS2A02G375300	0.06	2.25667	38.332	5.26048	2.53645e-09	4.44413e-07	up	EMS46673.1(hypothetical protein TRIUR3_02318 [Triticum urartu])					ENOG410YH6H(S:Function unknown)	ENOG410YH6H(GEM-like protein)	PF02893.17(GRAM:GRAM domain)	sp|Q9FTA0|GEML4_ARATH(GEM-like protein 4 OS=Arabidopsis thaliana OX=3702 GN=At5g08350 PE=2 SV=1)
TraesCS4A02G218400	9.37	33.43	3.56128	1.83239	2.69605e-09	4.70776e-07	up	XP_020157773.1(methylsterol monooxygenase 1-2-like [Aegilops tauschii subsp. tauschii])	GO:0006633(biological_process:fatty acid biosynthetic process); GO:0044710(biological_process:single-organism metabolic process); GO:0016021(cellular_component:integral component of membrane); GO:0016020(cellular_component:membrane); GO:0005506(molecular_function:iron ion binding); GO:0055114(biological_process:oxidation-reduction process); GO:0016491(molecular_function:oxidoreductase activity)	K14423	SMO1	map00100(Steroid biosynthesis)	COG3000(I:Lipid transport and metabolism)	COG3000(fatty acid hydroxylase)	PF04116.10(FA_hydroxylase:Fatty acid hydroxylase superfamily)	sp|Q1EC69|SMO12_ARATH(Methylsterol monooxygenase 1-2 OS=Arabidopsis thaliana OX=3702 GN=SMO1-2 PE=2 SV=1)
TraesCS1B02G278400	0.03	5.54333	201.359	7.65363	2.85288e-09	4.96479e-07	up	XP_020188230.1(beta-galactosidase 7-like [Aegilops tauschii subsp. tauschii])	GO:0005975(biological_process:carbohydrate metabolic process); GO:0004565(molecular_function:beta-galactosidase activity); GO:0030246(molecular_function:carbohydrate binding)				COG1874(G:Carbohydrate transport and metabolism)	COG1874(beta-galactosidase)	PF01301.16(Glyco_hydro_35:Glycosyl hydrolases family 35); PF02140.15(Gal_Lectin:Galactose binding lectin domain); PF02449.12(Glyco_hydro_42:Beta-galactosidase); PF13364.3(BetaGal_dom4_5:Beta-galactosidase jelly roll domain)	sp|Q75HQ3|BGAL7_ORYSJ(Beta-galactosidase 7 OS=Oryza sativa subsp. japonica OX=39947 GN=Os05g0428100 PE=3 SV=1)
TraesCS7A02G172400	0.183333	2.66	14.7073	3.87846	2.92802e-09	5.07839e-07	up	XP_020153803.1(cyclin-dependent kinase inhibitor 1-like isoform X2 [Aegilops tauschii subsp. tauschii])					ENOG411063U(S:Function unknown); ENOG41105C3(T:Signal transduction mechanisms)	ENOG411063U(-); ENOG41105C3(cyclin-dependent kinase inhibitor)	PF02234.16(CDI:Cyclin-dependent kinase inhibitor)	sp|A2X9W8|KRP1_ORYSI(Cyclin-dependent kinase inhibitor 1 OS=Oryza sativa subsp. indica OX=39946 GN=KRP1 PE=3 SV=1)
TraesCS5A02G359700	178.273	565.563	3.14906	1.65492	2.98016e-09	5.15148e-07	up	Q9ST58.1(RecName: Full=Serpin-Z1C; AltName: Full=TriaeZ1c; AltName: Full=WSZ1c)	GO:0010951(biological_process:negative regulation of endopeptidase activity); GO:0005615(cellular_component:extracellular space); GO:0004867(molecular_function:serine-type endopeptidase inhibitor activity)	K13963	SERPINB		COG4826(O:Posttranslational modification, protein turnover, chaperones)	COG4826(serine-type endopeptidase inhibitor activity)	PF00079.17(Serpin:Serpin (serine protease inhibitor))	sp|Q9ST58|SPZ1C_WHEAT(Serpin-Z1C OS=Triticum aestivum OX=4565 PE=1 SV=1)
TraesCS1D02G050000	1.56667	8.45333	5.66815	2.50288	3.02008e-09	5.20302e-07	up	XP_020180414.1(non-specific lipid-transfer protein-like protein At2g13820 [Aegilops tauschii subsp. tauschii])	GO:0008289(molecular_function:lipid binding); GO:0006869(biological_process:lipid transport)				ENOG410Z3HC(S:Function unknown)	ENOG410Z3HC(Non-specific lipid-transfer protein-like protein)	PF14368.3(LTP_2:Probable lipid transfer); PF00234.19(Tryp_alpha_amyl:Protease inhibitor/seed storage/LTP family)	sp|Q9LZH5|LTPG2_ARATH(Non-specific lipid transfer protein GPI-anchored 2 OS=Arabidopsis thaliana OX=3702 GN=LTPG2 PE=2 SV=1)
TraesCS1D02G313100	0.0466667	21.9733	519.53	9.02106	3.15776e-09	5.42209e-07	up	XP_020183295.1(basic blue protein-like [Aegilops tauschii subsp. tauschii])					ENOG410YTCF(S:Function unknown)	ENOG410YTCF(Plastocyanin-like domain)	PF02298.14(Cu_bind_like:Plastocyanin-like domain)	sp|O82081|UCC1_ARATH(Uclacyanin 1 OS=Arabidopsis thaliana OX=3702 GN=UCC1 PE=1 SV=1)
TraesCS5A02G148000	1.31667	6.63333	5.41784	2.43772	3.24252e-09	5.54912e-07	up	AOO86833.1(CBL-interacting protein kinase 15 [Triticum aestivum])	GO:0004674(molecular_function:protein serine/threonine kinase activity); GO:0006468(biological_process:protein phosphorylation); GO:0007165(biological_process:signal transduction); GO:0005524(molecular_function:ATP binding)	K07198	PRKAA, AMPK	map04714(Thermogenesis)	COG0515(T:Signal transduction mechanisms)	COG0515(Serine Threonine protein kinase)	PF00069.22(Pkinase:Protein kinase domain); PF07714.14(Pkinase_Tyr:Protein tyrosine kinase); PF03822.11(NAF:NAF domain); PF14531.3(Kinase-like:Kinase-like)	sp|Q2RBF0|CIPKF_ORYSJ(CBL-interacting protein kinase 15 OS=Oryza sativa subsp. japonica OX=39947 GN=CIPK15 PE=2 SV=1)
TraesCS3D02G412700	3.47333	0.71	0.207189	-2.27098	3.5384e-09	6.03543e-07	down	XP_020155418.1(aldehyde dehydrogenase family 2 member C4-like [Aegilops tauschii subsp. tauschii])	GO:0004029(molecular_function:aldehyde dehydrogenase (NAD) activity); GO:0055114(biological_process:oxidation-reduction process); GO:0016620(molecular_function:oxidoreductase activity, acting on the aldehyde or oxo group of donors, NAD or NADP as acceptor)	K12355	REF1	map00940(Phenylpropanoid biosynthesis)	COG1012(C:Energy production and conversion)	COG1012(Dehydrogenase)	PF00171.19(Aldedh:Aldehyde dehydrogenase family)	sp|Q56YU0|AL2C4_ARATH(Aldehyde dehydrogenase family 2 member C4 OS=Arabidopsis thaliana OX=3702 GN=ALDH2C4 PE=1 SV=2)
TraesCS4B02G251100	0.363333	1.92333	5.5559	2.47402	3.551e-09	6.03693e-07	up	XP_020198816.1(glucan endo-1,3-beta-glucosidase 1-like [Aegilops tauschii subsp. tauschii])	GO:0016787(molecular_function:hydrolase activity)	K19892	GN4	map00500(Starch and sucrose metabolism)	ENOG411047W(S:Function unknown); COG0515(T:Signal transduction mechanisms); ENOG411088T(S:Function unknown)	ENOG411047W(X8 domain); COG0515(Serine Threonine protein kinase); ENOG411088T(X8 domain)	PF07983.10(X8:X8 domain); PF00332.15(Glyco_hydro_17:Glycosyl hydrolases family 17)	sp|Q94CD8|E134_ARATH(Glucan endo-1,3-beta-glucosidase 4 OS=Arabidopsis thaliana OX=3702 GN=At3g13560 PE=1 SV=1)
TraesCS1D02G271700	0	2.07	258.687	8.01507	3.75207e-09	6.35779e-07	up	XP_020192372.1(uncharacterized protein LOC109778233 [Aegilops tauschii subsp. tauschii])					ENOG41108SY(S:Function unknown); ENOG41120RW(S:Function unknown); ENOG41104TG(S:Function unknown)	ENOG41108SY(Protein of unknown function (DUF1218)); ENOG41120RW(expressed protein); ENOG41104TG(Protein of unknown function (DUF1218))	PF06749.9(DUF1218:Protein of unknown function (DUF1218))
TraesCS7A02G174800	0.133333	1.66667	13.1299	3.71478	3.95489e-09	6.67949e-07	up	XP_020150823.1(pentatricopeptide repeat-containing protein At3g29230-like [Aegilops tauschii subsp. tauschii])					ENOG410Z7Z7(S:Function unknown)	ENOG410Z7Z7(Pentatricopeptide repeat-containing protein)	PF12854.4(PPR_1:PPR repeat); PF01535.17(PPR:PPR repeat); PF13041.3(PPR_2:PPR repeat family); PF14559.3(TPR_19:Tetratricopeptide repeat)	sp|Q9LS72|PP261_ARATH(Pentatricopeptide repeat-containing protein At3g29230 OS=Arabidopsis thaliana OX=3702 GN=PCMP-E27 PE=2 SV=1)
TraesCS1A02G049800	0.0466667	0.79	17.0489	4.09161	4.00629e-09	6.74238e-07	up	XP_020153655.1(glucan endo-1,3-beta-glucosidase 11-like isoform X1 [Aegilops tauschii subsp. tauschii])	GO:0046658(cellular_component:anchored component of plasma membrane); GO:0016787(molecular_function:hydrolase activity); GO:0030247(molecular_function:polysaccharide binding); GO:0042973(molecular_function:glucan endo-1,3-beta-D-glucosidase activity)				ENOG4111BDN(G:Carbohydrate transport and metabolism)	ENOG4111BDN(Glycosyl hydrolases family 17 protein, expressed)	PF00332.15(Glyco_hydro_17:Glycosyl hydrolases family 17)	sp|Q8L868|E1311_ARATH(Glucan endo-1,3-beta-glucosidase 11 OS=Arabidopsis thaliana OX=3702 GN=At1g32860 PE=1 SV=1)
TraesCS4D02G025500	0.363333	2.50667	7.55621	2.91766	4.01831e-09	6.74238e-07	up	XP_020169878.1(uncharacterized protein LOC109755115 [Aegilops tauschii subsp. tauschii])	GO:0016021(cellular_component:integral component of membrane); GO:0016020(cellular_component:membrane)				ENOG4111S0M(S:Function unknown)	ENOG4111S0M(integral membrane HPP family protein)	PF04982.10(HPP:HPP family)
TraesCS2A02G203500	1.42333	6.16333	4.4818	2.16408	4.06281e-09	6.77293e-07	up	XP_020150772.1(anthocyanidin 3-O-glucosyltransferase 2-like [Aegilops tauschii subsp. tauschii])	GO:0080044(molecular_function:quercetin 7-O-glucosyltransferase activity); GO:0052696(biological_process:flavonoid glucuronidation); GO:0009813(biological_process:flavonoid biosynthetic process); GO:0080043(molecular_function:quercetin 3-O-glucosyltransferase activity); GO:0016757(molecular_function:transferase activity, transferring glycosyl groups); GO:0043231(cellular_component:intracellular m…				COG1819(S:Function unknown)	COG1819(Transferase)	PF00201.15(UDPGT:UDP-glucoronosyl and UDP-glucosyl transferase); PF04101.13(Glyco_tran_28_C:Glycosyltransferase family 28 C-terminal domain)	sp|D3UAG2|U71K2_PYRCO(UDP-glycosyltransferase 71K2 OS=Pyrus communis OX=23211 GN=UGT71K2 PE=1 SV=1)
TraesCS3D02G228100	3.09	0.746667	0.238405	-2.06851	4.06077e-09	6.77293e-07	down	XP_020199985.1(peroxisomal biogenesis factor 6-like isoform X2 [Aegilops tauschii subsp. tauschii])	GO:0005634(cellular_component:nucleus); GO:0000166(molecular_function:nucleotide binding); GO:0008568(molecular_function:microtubule-severing ATPase activity); GO:0005524(molecular_function:ATP binding); GO:0031122(biological_process:cytoplasmic microtubule organization)				COG0464(O:Posttranslational modification, protein turnover, chaperones)	COG0464(Aaa atpase)	PF00004.26(AAA:ATPase family associated with various cellular activities (AAA)); PF13401.3(AAA_22:AAA domain); PF05496.9(RuvB_N:Holliday junction DNA helicase ruvB N-terminus); PF13191.3(AAA_16:AAA ATPase domain); PF01695.14(IstB_IS21:IstB-like ATP binding protein); PF13671.3(AAA_33:AAA domain); PF07728.11(AAA_5:AAA domain (dynein-related subfamily)); PF13173.3(AAA_14:AAA domain)	sp|Q6NW58|SPAST_DANRE(Spastin OS=Danio rerio OX=7955 GN=spast PE=2 SV=2)
TraesCS1A02G423100	0.466667	2.19333	4.96963	2.31314	4.15545e-09	6.90502e-07	up	XP_020151280.1(peroxisomal biogenesis factor 6-like [Aegilops tauschii subsp. tauschii])	GO:0005634(cellular_component:nucleus); GO:0008568(molecular_function:microtubule-severing ATPase activity); GO:0005524(molecular_function:ATP binding); GO:0031122(biological_process:cytoplasmic microtubule organization)				COG0464(O:Posttranslational modification, protein turnover, chaperones)	COG0464(Aaa atpase)	PF00004.26(AAA:ATPase family associated with various cellular activities (AAA)); PF13245.3(AAA_19:Part of AAA domain); PF05496.9(RuvB_N:Holliday junction DNA helicase ruvB N-terminus); PF01695.14(IstB_IS21:IstB-like ATP binding protein); PF13401.3(AAA_22:AAA domain); PF13191.3(AAA_16:AAA ATPase domain); PF07728.11(AAA_5:AAA domain (dynein-related subfamily))	sp|Q5ZK92|SPAST_CHICK(Spastin OS=Gallus gallus OX=9031 GN=SPAST PE=2 SV=2)
TraesCS2B02G303200	0.0866667	1.44667	17.6519	4.14175	4.1698e-09	6.90659e-07	up	XP_020179117.1(glycerophosphodiester phosphodiesterase GDPD2-like [Aegilops tauschii subsp. tauschii])					COG0584(C:Energy production and conversion)	COG0584(glycerophosphoryl diester phosphodiesterase)	PF03009.14(GDPD:Glycerophosphoryl diester phosphodiesterase family)	sp|Q9FLM1|GDPD2_ARATH(Glycerophosphodiester phosphodiesterase GDPD2 OS=Arabidopsis thaliana OX=3702 GN=GDPD2 PE=2 SV=1)
TraesCS1D02G127000	0.793333	3.36	4.36298	2.12531	4.20276e-09	6.93544e-07	up	CFV04442.1(GA2ox-D10 [Triticum aestivum])	GO:0052634(molecular_function:C-19 gibberellin 2-beta-dioxygenase activity); GO:0009416(biological_process:response to light stimulus); GO:0055114(biological_process:oxidation-reduction process); GO:0005506(molecular_function:iron ion binding); GO:0046872(molecular_function:metal ion binding); GO:0045487(biological_process:gibberellin catabolic process); GO:0016491(molecular_function:oxidoreducta…	K04125	E1.14.11.13	map00904(Diterpenoid biosynthesis)	COG3491(S:Function unknown)	COG3491(2OGFe(II) oxygenase)	PF03171.17(2OG-FeII_Oxy:2OG-Fe(II) oxygenase superfamily); PF14226.3(DIOX_N:non-haem dioxygenase in morphine synthesis N-terminal)	sp|Q9XG83|G2OX_PHACN(Gibberellin 2-beta-dioxygenase OS=Phaseolus coccineus OX=3886 GN=GA2OX1 PE=2 SV=1)
TraesCS6D02G355000	44.1367	17.8567	0.405627	-1.30177	4.21415e-09	6.93544e-07	down	XP_020179986.1(betaine aldehyde dehydrogenase 2 [Aegilops tauschii subsp. tauschii])	GO:0019145(molecular_function:aminobutyraldehyde dehydrogenase activity); GO:0033737(molecular_function:1-pyrroline dehydrogenase activity); GO:0008802(molecular_function:betaine-aldehyde dehydrogenase activity); GO:0004029(molecular_function:aldehyde dehydrogenase (NAD) activity); GO:0005777(cellular_component:peroxisome); GO:0016620(molecular_function:oxidoreductase activity, acting on the alde…	K00130	betB, gbsA	map00260(Glycine, serine and threonine metabolism)	COG1012(C:Energy production and conversion)	COG1012(Dehydrogenase)	PF00171.19(Aldedh:Aldehyde dehydrogenase family)	sp|Q84LK3|BADH2_ORYSJ(Betaine aldehyde dehydrogenase 2 OS=Oryza sativa subsp. japonica OX=39947 GN=BADH2 PE=1 SV=1)
TraesCS4A02G265400	0.92	3.74	4.32638	2.11316	4.24519e-09	6.96428e-07	up	XP_020194201.1(protein POLLEN DEFECTIVE IN GUIDANCE 1 [Aegilops tauschii subsp. tauschii])	GO:0035437(biological_process:maintenance of protein localization in endoplasmic reticulum); GO:0016021(cellular_component:integral component of membrane); GO:0010183(biological_process:pollen tube guidance); GO:0005788(cellular_component:endoplasmic reticulum lumen); GO:0009793(biological_process:embryo development ending in seed dormancy)				ENOG410XT6F(S:Function unknown)	ENOG410XT6F(transmembrane anterior posterior transformation 1)	PF05346.8(DUF747:Eukaryotic membrane protein family)	sp|F4HVJ3|POD1_ARATH(Protein POLLEN DEFECTIVE IN GUIDANCE 1 OS=Arabidopsis thaliana OX=3702 GN=POD1 PE=1 SV=1)
TraesCS5D02G556600	5.24	1.04	0.200672	-2.31709	4.32864e-09	7.07863e-07	down	XP_020169745.1(probable indole-3-pyruvate monooxygenase YUCCA11 isoform X1 [Aegilops tauschii subsp. tauschii])	GO:0050661(molecular_function:NADP binding); GO:0050660(molecular_function:flavin adenine dinucleotide binding); GO:0004499(molecular_function:N,N-dimethylaniline monooxygenase activity); GO:0055114(biological_process:oxidation-reduction process)	K11816	YUCCA	map00380(Tryptophan metabolism)	COG2072(P:Inorganic ion transport and metabolism)	COG2072(Monooxygenase)	PF13738.3(Pyr_redox_3:Pyridine nucleotide-disulphide oxidoreductase); PF00743.16(FMO-like:Flavin-binding monooxygenase-like); PF07992.11(Pyr_redox_2:Pyridine nucleotide-disulphide oxidoreductase); PF13434.3(K_oxygenase:L-lysine 6-monooxygenase (NADPH-requiring)); PF01494.16(FAD_binding_3:FAD binding domain); PF00070.24(Pyr_redox:Pyridine nucleotide-disulphide oxidoreductase)	sp|Q9LPL3|YUC11_ARATH(Probable indole-3-pyruvate monooxygenase YUCCA11 OS=Arabidopsis thaliana OX=3702 GN=YUC11 PE=2 SV=1)
TraesCS7B02G042200	0.903333	4.54	5.29568	2.40482	4.38203e-09	7.14327e-07	up	EMS63675.1(Codeine O-demethylase [Triticum urartu])	GO:0005506(molecular_function:iron ion binding); GO:0046872(molecular_function:metal ion binding); GO:0055114(biological_process:oxidation-reduction process); GO:0051213(molecular_function:dioxygenase activity)				COG3491(S:Function unknown)	COG3491(2OGFe(II) oxygenase)	PF03171.17(2OG-FeII_Oxy:2OG-Fe(II) oxygenase superfamily); PF14226.3(DIOX_N:non-haem dioxygenase in morphine synthesis N-terminal)	sp|D4N502|DIOX3_PAPSO(Codeine O-demethylase OS=Papaver somniferum OX=3469 GN=CODM PE=1 SV=1)
TraesCS6A02G354900	8.04	2.59333	0.321571	-1.63679	4.52614e-09	7.3549e-07	down	EMS58898.1(hypothetical protein TRIUR3_15959 [Triticum urartu])					ENOG4111VFZ(S:Function unknown)	ENOG4111VFZ(expressed protein)
TraesCS3B02G400200	1.13	0.07	0.0637511	-3.97141	4.80131e-09	7.77752e-07	down	CDM85043.1(unnamed protein product [Triticum aestivum])					COG5147(K:Transcription)	COG5147(Myblike DNAbinding domain containing protein)	PF00249.28(Myb_DNA-binding:Myb-like DNA-binding domain); PF13921.3(Myb_DNA-bind_6:Myb-like DNA-binding domain)	sp|Q9S7G7|MB3R1_ARATH(Transcription factor MYB3R-1 OS=Arabidopsis thaliana OX=3702 GN=MYB3R1 PE=2 SV=1)
TraesCS2A02G450500	32.9933	103.943	3.18823	1.67276	4.85529e-09	7.8403e-07	up	XP_020155913.1(atrophin-1-like [Aegilops tauschii subsp. tauschii])	GO:0009536(cellular_component:plastid)				ENOG41104IX(S:Function unknown); ENOG411080M(S:Function unknown)	ENOG41104IX(-); ENOG411080M(-)
TraesCS7A02G350800	28.2867	6.03	0.202793	-2.30192	4.89037e-09	7.87228e-07	down	EMS51657.1(hypothetical protein TRIUR3_18714 [Triticum urartu])		K14496	PYL	map04016(MAPK signaling pathway - plant); map04075(Plant hormone signal transduction)	ENOG4111HU5(S:Function unknown)	ENOG4111HU5(CASP-like protein)	PF10604.6(Polyketide_cyc2:Polyketide cyclase / dehydrase and lipid transport)	sp|Q84MC7|PYL9_ARATH(Abscisic acid receptor PYL9 OS=Arabidopsis thaliana OX=3702 GN=PYL9 PE=1 SV=1)
TraesCS2B02G012700	34.0533	7.29	0.222465	-2.16835	5.03355e-09	8.07752e-07	down	XP_020148625.1(uncharacterized protein LOC109733824 [Aegilops tauschii subsp. tauschii])
TraesCS5D02G269400	7.14333	1.26667	0.17405	-2.52243	5.14101e-09	8.21776e-07	down	XP_020165506.1(uncharacterized protein LOC109751004 [Aegilops tauschii subsp. tauschii])	GO:0005509(molecular_function:calcium ion binding)				ENOG410YPWD(S:Function unknown)	ENOG410YPWD(EF hand family protein)	PF13202.3(EF-hand_5:EF hand); PF00036.29(EF-hand_1:EF hand); PF13499.3(EF-hand_7:EF-hand domain pair); PF13405.3(EF-hand_6:EF-hand domain); PF13833.3(EF-hand_8:EF-hand domain pair)
TraesCS1B02G145600	0.79	4.65667	5.92224	2.56614	5.15285e-09	8.21776e-07	up	CFV04391.1(GA2ox-A10 [Triticum aestivum])	GO:0052634(molecular_function:C-19 gibberellin 2-beta-dioxygenase activity); GO:0046872(molecular_function:metal ion binding); GO:0009416(biological_process:response to light stimulus); GO:0045487(biological_process:gibberellin catabolic process)	K04125	E1.14.11.13	map00904(Diterpenoid biosynthesis)	COG3491(S:Function unknown)	COG3491(Mannosidase alpha class)	PF03171.17(2OG-FeII_Oxy:2OG-Fe(II) oxygenase superfamily); PF14226.3(DIOX_N:non-haem dioxygenase in morphine synthesis N-terminal)	sp|Q9XG83|G2OX_PHACN(Gibberellin 2-beta-dioxygenase OS=Phaseolus coccineus OX=3886 GN=GA2OX1 PE=2 SV=1)
TraesCS3D02G059000	30.59	11.4833	0.371841	-1.42724	5.31376e-09	8.44822e-07	down	XP_020194287.1(uncharacterized protein LOC109780110 [Aegilops tauschii subsp. tauschii])					ENOG410YG0Z(S:Function unknown); ENOG41114IS(S:Function unknown)	ENOG410YG0Z(Agenet domain-containing protein bromo-adjacent homology (BAH) domain-containing protein); ENOG41114IS(BAH domain)
TraesCS7D02G328000	22.3967	7.31333	0.319848	-1.64454	5.46411e-09	8.66054e-07	down	XP_020176649.1(abscisic acid receptor PYL8-like [Aegilops tauschii subsp. tauschii])	GO:0005737(cellular_component:cytoplasm); GO:0005634(cellular_component:nucleus); GO:0009738(biological_process:abscisic acid-activated signaling pathway); GO:0080163(biological_process:regulation of protein serine/threonine phosphatase activity); GO:0004864(molecular_function:protein phosphatase inhibitor activity); GO:0004872(molecular_function:receptor activity); GO:0043086(biological_process:…	K14496	PYL	map04016(MAPK signaling pathway - plant); map04075(Plant hormone signal transduction)	ENOG4111HU5(S:Function unknown)	ENOG4111HU5(abscisic acid receptor)	PF10604.6(Polyketide_cyc2:Polyketide cyclase / dehydrase and lipid transport)	sp|Q9FGM1|PYL8_ARATH(Abscisic acid receptor PYL8 OS=Arabidopsis thaliana OX=3702 GN=PYL8 PE=1 SV=1)
TraesCS3D02G199100	0.0833333	1.83667	24.9357	4.64014	5.94535e-09	9.39438e-07	up	XP_020199344.1(WAT1-related protein At1g09380 [Aegilops tauschii subsp. tauschii])	GO:0022857(molecular_function:transmembrane transporter activity); GO:0016021(cellular_component:integral component of membrane); GO:0055085(biological_process:transmembrane transport); GO:0005886(cellular_component:plasma membrane)				ENOG410YFIU(S:Function unknown)	ENOG410YFIU(Auxin-induced protein)	PF00892.17(EamA:EamA-like transporter family)	sp|Q8GXB4|WTR2_ARATH(WAT1-related protein At1g09380 OS=Arabidopsis thaliana OX=3702 GN=At1g09380 PE=2 SV=1)
TraesCS2B02G288800	1.97333	6.17333	3.22509	1.68934	6.55011e-09	1.02556e-06	up	XP_020183548.1(nucleolar and coiled-body phosphoprotein 1-like [Aegilops tauschii subsp. tauschii])					ENOG410Z4B5(S:Function unknown); ENOG41105AQ(S:Function unknown)	ENOG410Z4B5(Plant calmodulin-binding domain); ENOG41105AQ(-)	PF07839.8(CaM_binding:Plant calmodulin-binding domain)
TraesCS4D02G186600	0	1.78	256.217	8.00122	6.53529e-09	1.02556e-06	up	XP_020152550.1(uncharacterized protein LOC109737831 [Aegilops tauschii subsp. tauschii])					ENOG410YX8C(S:Function unknown)	ENOG410YX8C(-)	PF14009.3(DUF4228:Domain of unknown function (DUF4228))
TraesCS2D02G197600	0.403333	2.79667	7.1784	2.84366	6.5218e-09	1.02556e-06	up	XP_020155705.1(probable serine/threonine-protein kinase WNK5 [Aegilops tauschii subsp. tauschii])		K08867	WNK, PRKWNK		ENOG410XQWZ(T:Signal transduction mechanisms)	ENOG410XQWZ(WNK lysine deficient protein kinase)	PF00069.22(Pkinase:Protein kinase domain); PF07714.14(Pkinase_Tyr:Protein tyrosine kinase); PF01636.20(APH:Phosphotransferase enzyme family)	sp|Q0D541|WNK5_ORYSJ(Probable serine/threonine-protein kinase WNK5 OS=Oryza sativa subsp. japonica OX=39947 GN=WNK5 PE=2 SV=1)
TraesCS6D02G027200	0.58	2.84	4.89979	2.29272	7.30409e-09	1.14015e-06	up	EMS68808.1(hypothetical protein TRIUR3_28133 [Triticum urartu])					ENOG410XP3K(S:Function unknown); ENOG411051K(S:Function unknown)	ENOG410XP3K(Positively regulates the activity of the minus-end directed microtubule motor protein dynein. May enhance dynein- mediated microtubule sliding by targeting dynein to the microtubule plus end. Required for); ENOG411051K(-)
TraesCS1B02G413300	0.986667	0.0533333	0.0545228	-4.197	7.36915e-09	1.14683e-06	down	XP_020191265.1(probable purine permease 4 [Aegilops tauschii subsp. tauschii])	GO:0005739(cellular_component:mitochondrion)				ENOG410YE7D(S:Function unknown)	ENOG410YE7D(purine permease)	PF16913.2(PUNUT:Purine nucleobase transmembrane transport)	sp|Q9SY29|PUP4_ARATH(Probable purine permease 4 OS=Arabidopsis thaliana OX=3702 GN=PUP4 PE=2 SV=1)
TraesCS1B02G392400	1.15667	6.75	6.00547	2.58628	7.85572e-09	1.21887e-06	up	BAJ97258.1(predicted protein [Hordeum vulgare subsp. vulgare])	GO:0005524(molecular_function:ATP binding)	K18798	AFG1, LACE1		COG1485(S:Function unknown)	COG1485(AFG1 family ATPase)	PF03969.13(AFG1_ATPase:AFG1-like ATPase); PF13191.3(AAA_16:AAA ATPase domain)	sp|Q3V384|AFG1L_MOUSE(AFG1-like ATPase OS=Mus musculus OX=10090 GN=Afg1l PE=1 SV=1)
TraesCS7A02G135200	1.89667	0.276667	0.149616	-2.74066	8.0454e-09	1.24455e-06	down	EMS54070.1(Transcription factor MYB1R1 [Triticum urartu])					COG5269(K:Transcription)	COG5269(Transcription factor)	PF00249.28(Myb_DNA-binding:Myb-like DNA-binding domain); PF13921.3(Myb_DNA-bind_6:Myb-like DNA-binding domain)	sp|Q8S9H7|DIV_ANTMA(Transcription factor DIVARICATA OS=Antirrhinum majus OX=4151 GN=DIVARICATA PE=2 SV=1)
TraesCS2D02G598300	11.8533	1.96	0.153179	-2.70671	8.71782e-09	1.34453e-06	down	XP_020180155.1(uncharacterized protein LOC109765796 [Aegilops tauschii subsp. tauschii])
TraesCS7D02G459500	0.13	1.51333	12.1741	3.60574	8.80942e-09	1.3546e-06	up	XP_020175160.1(BTB/POZ and MATH domain-containing protein 1-like [Aegilops tauschii subsp. tauschii])		K10523	SPOP		ENOG410XQV8(S:Function unknown)	ENOG410XQV8(meprin and TRAF homology domain-containing protein MATH domain-containing protein)	PF00651.28(BTB:BTB/POZ domain)	sp|O22286|BPM3_ARATH(BTB/POZ and MATH domain-containing protein 3 OS=Arabidopsis thaliana OX=3702 GN=BPM3 PE=1 SV=1)
TraesCSU02G108500	1515.69	3782.7	2.56972	1.36161	9.00451e-09	1.38048e-06	up	AGO17667.1(alpha-gliadin [Triticum aestivum])					ENOG411268F(S:Function unknown)	ENOG411268F(diffuse panbronchiolitis critical region 1)	PF00234.19(Tryp_alpha_amyl:Protease inhibitor/seed storage/LTP family); PF13016.3(Gliadin:Cys-rich Gliadin N-terminal)	sp|P04724|GDA4_WHEAT(Alpha/beta-gliadin A-IV OS=Triticum aestivum OX=4565 PE=2 SV=1)
TraesCS3D02G144800	4.57	14.7967	3.40031	1.76567	9.15394e-09	1.39922e-06	up	XP_020189859.1(protein DJ-1 homolog B-like [Aegilops tauschii subsp. tauschii])	GO:0005829(cellular_component:cytosol); GO:0070301(biological_process:cellular response to hydrogen peroxide); GO:0003713(molecular_function:transcription coactivator activity); GO:0005739(cellular_component:mitochondrion); GO:0006357(biological_process:regulation of transcription from RNA polymerase II promoter); GO:0019249(biological_process:lactate biosynthetic process); GO:0019172(molecular_f…				COG0693(S:Function unknown)	COG0693(PfpI family)	PF01965.21(DJ-1_PfpI:DJ-1/PfpI family)	sp|Q9MAH3|DJ1B_ARATH(Protein DJ-1 homolog B OS=Arabidopsis thaliana OX=3702 GN=DJ1B PE=1 SV=1)
TraesCS1B02G456500	0.53	2.84333	5.60895	2.48773	9.29151e-09	1.41336e-06	up	EMS50811.1(S-type anion channel SLAH2 [Triticum urartu])	GO:0016020(cellular_component:membrane)				ENOG4111I0D(P:Inorganic ion transport and metabolism)	ENOG4111I0D(C4-dicarboxylate transporter malic acid transport protein)	PF03595.14(SLAC1:Voltage-dependent anion channel)	sp|Q9ASQ7|SLAH2_ARATH(S-type anion channel SLAH2 OS=Arabidopsis thaliana OX=3702 GN=SLAH2 PE=2 SV=1)
TraesCS2D02G100700	0.37	3.11667	9.08237	3.18307	9.30129e-09	1.41336e-06	up	XP_020166615.1(NAC domain-containing protein 92-like isoform X1 [Aegilops tauschii subsp. tauschii])	GO:0006355(biological_process:regulation of transcription, DNA-templated); GO:0005634(cellular_component:nucleus); GO:0003677(molecular_function:DNA binding)				ENOG4110679(S:Function unknown); ENOG410YDQ3(S:Function unknown)	ENOG4110679(No apical meristem (NAM) protein); ENOG410YDQ3(No apical meristem (NAM) protein)	PF02365.12(NAM:No apical meristem (NAM) protein)	sp|Q9FLJ2|NC100_ARATH(NAC domain-containing protein 100 OS=Arabidopsis thaliana OX=3702 GN=NAC100 PE=2 SV=1)
TraesCS5D02G182600	9.02667	3.32333	0.373098	-1.42237	9.52877e-09	1.44367e-06	down	XP_020157541.1(glucose-1-phosphate adenylyltransferase small subunit, chloroplastic/amyloplastic-like [Aegilops tauschii subsp. tauschii])	GO:0005978(biological_process:glycogen biosynthetic process); GO:0008878(molecular_function:glucose-1-phosphate adenylyltransferase activity); GO:0009501(cellular_component:amyloplast); GO:0019252(biological_process:starch biosynthetic process); GO:0005524(molecular_function:ATP binding); GO:0009507(cellular_component:chloroplast)	K00975	glgC	map00520(Amino sugar and nucleotide sugar metabolism); map00500(Starch and sucrose metabolism)	COG0448(G:Carbohydrate transport and metabolism)	COG0448(Catalyzes the synthesis of ADP-glucose, a sugar donor used in elongation reactions on alpha-glucans (By similarity))	PF00483.20(NTP_transferase:Nucleotidyl transferase); PF12804.4(NTP_transf_3:MobA-like NTP transferase domain)	sp|Q69T99|GLGS1_ORYSJ(Glucose-1-phosphate adenylyltransferase small subunit 1, chloroplastic/amyloplastic OS=Oryza sativa subsp. japonica OX=39947 GN=AGPS1 PE=1 SV=1)
TraesCS3B02G272700	0.0433333	4.42	101.611	6.66692	1.03164e-08	1.55841e-06	up	ABI95404.1(fasciclin-like protein FLA14 [Triticum aestivum])					ENOG410YJJE(M:Cell wall/membrane/envelope biogenesis)	ENOG410YJJE(fasciclin-like arabinogalactan protein)	PF02469.19(Fasciclin:Fasciclin domain)	sp|Q8LEJ6|FLA11_ARATH(Fasciclin-like arabinogalactan protein 11 OS=Arabidopsis thaliana OX=3702 GN=FLA11 PE=2 SV=2)
TraesCS2D02G168200	1.04667	4.32667	4.25235	2.08826	1.04781e-08	1.57821e-06	up	XP_020197683.1(probable trehalose-phosphate phosphatase 3 [Aegilops tauschii subsp. tauschii])		K01087	otsB	map00500(Starch and sucrose metabolism)	COG1877(G:Carbohydrate transport and metabolism)	COG1877(trehalose biosynthetic process)	PF02358.13(Trehalose_PPase:Trehalose-phosphatase)	sp|Q1W5S8|TPRA3_MAIZE(Trehalose 6-phosphate phosphatase RA3 OS=Zea mays OX=4577 GN=RA3 PE=1 SV=1)
TraesCS4A02G087700	0.48	2.18333	4.79577	2.26176	1.0686e-08	1.60482e-06	up	XP_020189498.1(mitogen-activated protein kinase kinase kinase 1-like [Aegilops tauschii subsp. tauschii])	GO:0005737(cellular_component:cytoplasm); GO:0006468(biological_process:protein phosphorylation); GO:0009536(cellular_component:plastid); GO:0016301(molecular_function:kinase activity); GO:0000166(molecular_function:nucleotide binding); GO:0004674(molecular_function:protein serine/threonine kinase activity); GO:0004702(molecular_function:receptor signaling protein serine/threonine kinase activity)	K13414	MEKK1	map04016(MAPK signaling pathway - plant); map04626(Plant-pathogen interaction)	ENOG410XQGS(T:Signal transduction mechanisms)	ENOG410XQGS(mitogen-activated protein kinase kinase kinase)	PF00069.22(Pkinase:Protein kinase domain); PF07714.14(Pkinase_Tyr:Protein tyrosine kinase); PF14531.3(Kinase-like:Kinase-like)	sp|Q39008|M3K1_ARATH(Mitogen-activated protein kinase kinase kinase 1 OS=Arabidopsis thaliana OX=3702 GN=MEKK1 PE=1 SV=2)
TraesCS1B02G133500	2.89667	0.62	0.217095	-2.2036	1.11208e-08	1.66528e-06	down	ATL76700.1(tryptophan aminotransferase related 2 [Triticum aestivum])	GO:0003824(molecular_function:catalytic activity); GO:0016021(cellular_component:integral component of membrane); GO:0016020(cellular_component:membrane); GO:0016846(molecular_function:carbon-sulfur lyase activity)	K16903	TAA1	map00380(Tryptophan metabolism)	ENOG410YMNS(E:Amino acid transport and metabolism)	ENOG410YMNS(tryptophan aminotransferase-related protein 2-like)	PF04864.10(Alliinase_C:Allinase); PF00155.18(Aminotran_1_2:Aminotransferase class I and II)	sp|Q94A02|TAR2_ARATH(Tryptophan aminotransferase-related protein 2 OS=Arabidopsis thaliana OX=3702 GN=TAR2 PE=2 SV=1)
TraesCS7A02G092800	9.47	1.42667	0.144492	-2.79094	1.13317e-08	1.69194e-06	down	XP_020158648.1(early nodulin-93-like [Aegilops tauschii subsp. tauschii])	GO:0016020(cellular_component:membrane)				ENOG410YVQQ(S:Function unknown)	ENOG410YVQQ(early nodulin)	PF03386.11(ENOD93:Early nodulin 93 ENOD93 protein)	sp|Q02921|NO93_SOYBN(Early nodulin-93 OS=Glycine max OX=3847 PE=2 SV=1)
TraesCS2A02G432300	3.54667	0.29	0.0829147	-3.59223	1.1611e-08	1.72863e-06	down	EMS46360.1(hypothetical protein TRIUR3_24545 [Triticum urartu])					ENOG41105ZJ(S:Function unknown); ENOG41105D6(S:Function unknown)	ENOG41105ZJ(-); ENOG41105D6(-)
TraesCS2B02G217500	0.446667	3.84333	9.20649	3.20265	1.17826e-08	1.74912e-06	up	XP_020176499.1(chitin-inducible gibberellin-responsive protein 2-like [Aegilops tauschii subsp. tauschii])					ENOG4111JS8(K:Transcription)	ENOG4111JS8(chitin-inducible gibberellin-responsive protein)	PF03514.11(GRAS:GRAS domain family)	sp|Q8GVE1|CIGR2_ORYSJ(Chitin-inducible gibberellin-responsive protein 2 OS=Oryza sativa subsp. japonica OX=39947 GN=CIGR2 PE=2 SV=1)
TraesCS5A02G476700	0.553333	2.72667	5.27519	2.39922	1.20151e-08	1.77851e-06	up	XP_020198442.1(dihydrolipoyllysine-residue acetyltransferase component 4 of pyruvate dehydrogenase complex, chloroplastic-like [Aegilops tauschii subsp. tauschii])	GO:0016740(molecular_function:transferase activity); GO:0009536(cellular_component:plastid); GO:0016746(molecular_function:transferase activity, transferring acyl groups); GO:0008152(biological_process:metabolic process)	K00627	DLAT, aceF, pdhC	map00020(Citrate cycle (TCA cycle)); map00010(Glycolysis / Gluconeogenesis); map00620(Pyruvate metabolism)	COG0508(C:Energy production and conversion)	COG0508(Dehydrogenase)	PF00198.20(2-oxoacid_dh:2-oxoacid dehydrogenases acyltransferase (catalytic domain)); PF00364.19(Biotin_lipoyl:Biotin-requiring enzyme); PF02817.14(E3_binding:e3 binding domain); PF13533.3(Biotin_lipoyl_2:Biotin-lipoyl like)	sp|Q9SQI8|ODP24_ARATH(Dihydrolipoyllysine-residue acetyltransferase component 4 of pyruvate dehydrogenase complex, chloroplastic OS=Arabidopsis thaliana OX=3702 GN=LTA2 PE=2 SV=1)
TraesCS5B02G207800	0.616667	3.52	5.94533	2.57176	1.26385e-08	1.86543e-06	up	XP_020160478.1(uncharacterized protein LOC109745776, partial [Aegilops tauschii subsp. tauschii])					ENOG4111C22(S:Function unknown); ENOG411234X(S:Function unknown); COG0724(S:Function unknown)	ENOG4111C22(-); ENOG411234X(-); COG0724(Rna-binding protein)
TraesCS4B02G206200	0.756667	3.22667	4.36127	2.12475	1.27965e-08	1.88336e-06	up	XP_020198668.1(beta-glucuronosyltransferase GlcAT14B-like [Aegilops tauschii subsp. tauschii])	GO:0008375(molecular_function:acetylglucosaminyltransferase activity); GO:0015020(molecular_function:glucuronosyltransferase activity); GO:0016020(cellular_component:membrane); GO:0005739(cellular_component:mitochondrion); GO:0008152(biological_process:metabolic process)	K20891	GLCAT14		ENOG410XQ7M(S:Function unknown)	ENOG410XQ7M(Glucosaminyl (N-acetyl) transferase)	PF02485.18(Branch:Core-2/I-Branching enzyme)	sp|Q9FLD7|GT14A_ARATH(Beta-glucuronosyltransferase GlcAT14A OS=Arabidopsis thaliana OX=3702 GN=GLCAT14A PE=2 SV=1)
TraesCS5B02G471100	0.13	1.85	15.3067	3.93609	1.31382e-08	1.92521e-06	up	XP_020194622.1(anthocyanidin 5,3-O-glucosyltransferase-like [Aegilops tauschii subsp. tauschii])					COG1819(S:Function unknown)	COG1819(Transferase)	PF00201.15(UDPGT:UDP-glucoronosyl and UDP-glucosyl transferase)	sp|Q4R1I9|ANGLT_ROSHC(Anthocyanidin 5,3-O-glucosyltransferase OS=Rosa hybrid cultivar OX=128735 GN=RhGT1 PE=2 SV=1)
TraesCS4D02G171100	0.346667	2.13	6.40025	2.67813	1.31557e-08	1.92521e-06	up	XP_020175868.1(transcription repressor OFP1-like [Aegilops tauschii subsp. tauschii])					ENOG411048G(S:Function unknown); ENOG4110891(S:Function unknown)	ENOG411048G(Pfam:DUF623); ENOG4110891(Pfam:DUF623)	PF04844.10(Ovate:Transcriptional repressor, ovate)	sp|Q9LZW2|OFP1_ARATH(Transcription repressor OFP1 OS=Arabidopsis thaliana OX=3702 GN=OFP1 PE=1 SV=1)
TraesCS5B02G154200	0.346667	3.46333	10.3386	3.36998	1.39847e-08	2.04073e-06	up	XP_020146154.1(uncharacterized protein LOC109731412 [Aegilops tauschii subsp. tauschii])	GO:0003735(molecular_function:structural constituent of ribosome); GO:0005840(cellular_component:ribosome); GO:0015935(cellular_component:small ribosomal subunit); GO:0005739(cellular_component:mitochondrion); GO:0006412(biological_process:translation)	K02946	RP-S10, MRPS10, rpsJ	map03010(Ribosome)	ENOG4112CVE(S:Function unknown)	ENOG4112CVE(ribosomal protein s10)	PF00338.19(Ribosomal_S10:Ribosomal protein S10p/S20e)	sp|P51428|RT10_PEA(Ribosomal protein S10, mitochondrial OS=Pisum sativum OX=3888 GN=RPS10 PE=2 SV=1)
TraesCS3B02G606200	0	0.726667	239.438	7.90351	1.43215e-08	2.08398e-06	up	EMS48352.1(hypothetical protein TRIUR3_30168 [Triticum urartu])					ENOG410ZS5P(S:Function unknown); ENOG41108BX(S:Function unknown); ENOG4112B6H(S:Function unknown)	ENOG410ZS5P(-); ENOG41108BX(-); ENOG4112B6H(-)	PF10473.6(CENP-F_leu_zip:Leucine-rich repeats of kinetochore protein Cenp-F/LEK1); PF01544.15(CorA:CorA-like Mg2+ transporter protein)
TraesCS1D02G225200	2.71333	0.493333	0.187722	-2.41333	1.45372e-08	2.10941e-06	down	XP_020184105.1(transcription factor MYB44-like [Aegilops tauschii subsp. tauschii])	GO:0003677(molecular_function:DNA binding)				COG5147(K:Transcription)	COG5147(Myblike DNAbinding domain containing protein)	PF00249.28(Myb_DNA-binding:Myb-like DNA-binding domain); PF13921.3(Myb_DNA-bind_6:Myb-like DNA-binding domain)	sp|O23160|MYB73_ARATH(Transcription factor MYB73 OS=Arabidopsis thaliana OX=3702 GN=MYB73 PE=1 SV=1)
TraesCS4D02G093600	9.99333	32.4433	3.30903	1.72641	1.47256e-08	2.13074e-06	up	XP_020157773.1(methylsterol monooxygenase 1-2-like [Aegilops tauschii subsp. tauschii])	GO:0006633(biological_process:fatty acid biosynthetic process); GO:0044710(biological_process:single-organism metabolic process); GO:0016021(cellular_component:integral component of membrane); GO:0016020(cellular_component:membrane); GO:0005506(molecular_function:iron ion binding); GO:0055114(biological_process:oxidation-reduction process); GO:0016491(molecular_function:oxidoreductase activity)	K14423	SMO1	map00100(Steroid biosynthesis)	COG3000(I:Lipid transport and metabolism)	COG3000(fatty acid hydroxylase)	PF04116.10(FA_hydroxylase:Fatty acid hydroxylase superfamily)	sp|Q1EC69|SMO12_ARATH(Methylsterol monooxygenase 1-2 OS=Arabidopsis thaliana OX=3702 GN=SMO1-2 PE=2 SV=1)
TraesCS2A02G343900	2.75	14.7933	5.67116	2.50364	1.50872e-08	2.17696e-06	up	XP_020146554.1(aldose 1-epimerase-like [Aegilops tauschii subsp. tauschii])	GO:0019318(biological_process:hexose metabolic process); GO:0030246(molecular_function:carbohydrate binding); GO:0004034(molecular_function:aldose 1-epimerase activity)	K01785	galM, GALM	map00010(Glycolysis / Gluconeogenesis); map00052(Galactose metabolism)	COG2017(G:Carbohydrate transport and metabolism)	COG2017(converts alpha-aldose to the beta-anomer. It is active on D-glucose, L-arabinose, D-xylose, D-galactose, maltose and lactose (By similarity))	PF01263.17(Aldose_epim:Aldose 1-epimerase)	sp|Q66HG4|GALM_RAT(Aldose 1-epimerase OS=Rattus norvegicus OX=10116 GN=Galm PE=1 SV=1)
TraesCS7B02G441900	0	0.83	194.183	7.60128	1.67691e-08	2.41288e-06	up	XP_020151049.1(protein SRC2 homolog [Aegilops tauschii subsp. tauschii])	GO:0005829(cellular_component:cytosol); GO:0005544(molecular_function:calcium-dependent phospholipid binding); GO:0005509(molecular_function:calcium ion binding); GO:0009506(cellular_component:plasmodesma); GO:0005886(cellular_component:plasma membrane)				COG5038(S:Function unknown); ENOG410Y4IE(S:Function unknown); ENOG4112817(S:Function unknown); ENOG410ZK9G(S:Function unknown); ENOG410Y1GT(S:Function unknown)	COG5038(Domain-Containing protein); ENOG410Y4IE(C2); ENOG4112817(C2 domain); ENOG410ZK9G(C2 domain); ENOG410Y1GT(C2 domain)	PF00168.27(C2:C2 domain)	sp|A2WWV5|ERG1_ORYSI(Elicitor-responsive protein 1 OS=Oryza sativa subsp. indica OX=39946 GN=ERG1 PE=2 SV=2)
TraesCS7B02G287800	2.92667	9.23	3.18623	1.67185	1.71238e-08	2.45259e-06	up	XP_020166337.1(ATPase family AAA domain-containing protein 1-like isoform X2 [Aegilops tauschii subsp. tauschii])	GO:0016021(cellular_component:integral component of membrane); GO:0005634(cellular_component:nucleus); GO:0008568(molecular_function:microtubule-severing ATPase activity); GO:0005524(molecular_function:ATP binding); GO:0031122(biological_process:cytoplasmic microtubule organization)				COG0464(O:Posttranslational modification, protein turnover, chaperones)	COG0464(Aaa atpase)	PF00004.26(AAA:ATPase family associated with various cellular activities (AAA)); PF07728.11(AAA_5:AAA domain (dynein-related subfamily)); PF05496.9(RuvB_N:Holliday junction DNA helicase ruvB N-terminus); PF13191.3(AAA_16:AAA ATPase domain); PF13401.3(AAA_22:AAA domain); PF05673.10(DUF815:Protein of unknown function (DUF815)); PF13671.3(AAA_33:AAA domain); PF13245.3(AAA_19:Part of AAA domain); PF0…	sp|Q505J9|ATAD1_RAT(ATPase family AAA domain-containing protein 1 OS=Rattus norvegicus OX=10116 GN=Atad1 PE=1 SV=1)
TraesCS4B02G375600	3.12667	0.783333	0.247644	-2.01366	1.71403e-08	2.45259e-06	down	XP_020192130.1(expansin-B7-like [Aegilops tauschii subsp. tauschii])	GO:0005618(cellular_component:cell wall); GO:0016020(cellular_component:membrane); GO:0005576(cellular_component:extracellular region); GO:0019953(biological_process:sexual reproduction); GO:0071555(biological_process:cell wall organization)				ENOG411073A(G:Carbohydrate transport and metabolism); ENOG41107Z1(S:Function unknown); ENOG41104H4(G:Carbohydrate transport and metabolism)	ENOG411073A(Pollen allergen); ENOG41107Z1(Pollen allergen); ENOG41104H4(Pollen allergen)	PF01357.18(Pollen_allerg_1:Pollen allergen); PF03330.15(DPBB_1:Lytic transglycolase)	sp|Q9LD07|EXPB7_ORYSJ(Expansin-B7 OS=Oryza sativa subsp. japonica OX=39947 GN=EXPB7 PE=2 SV=1)
TraesCS2B02G578200	0.0133333	0.626667	49.6288	5.63311	1.78787e-08	2.55116e-06	up	XP_020164661.1(receptor-like serine/threonine-protein kinase SD1-8 isoform X2 [Aegilops tauschii subsp. tauschii])	GO:0006468(biological_process:protein phosphorylation); GO:0016021(cellular_component:integral component of membrane); GO:0006952(biological_process:defense response); GO:0004674(molecular_function:protein serine/threonine kinase activity); GO:0005524(molecular_function:ATP binding); GO:0005886(cellular_component:plasma membrane); GO:0009506(cellular_component:plasmodesma); GO:0048544(biological_…				COG0515(T:Signal transduction mechanisms)	COG0515(Serine Threonine protein kinase)	PF07714.14(Pkinase_Tyr:Protein tyrosine kinase); PF00069.22(Pkinase:Protein kinase domain); PF01453.21(B_lectin:D-mannose binding lectin); PF00954.17(S_locus_glycop:S-locus glycoprotein domain); PF08276.8(PAN_2:PAN-like domain); PF11883.5(DUF3403:Domain of unknown function (DUF3403))	sp|O81905|SD18_ARATH(Receptor-like serine/threonine-protein kinase SD1-8 OS=Arabidopsis thaliana OX=3702 GN=SD18 PE=1 SV=1)
TraesCS7B02G081000	3.87	0.686667	0.177602	-2.49328	1.8101e-08	2.57575e-06	down	EMS58289.1(hypothetical protein TRIUR3_03225 [Triticum urartu])	GO:0009535(cellular_component:chloroplast thylakoid membrane); GO:0016021(cellular_component:integral component of membrane); GO:0016020(cellular_component:membrane); GO:0009536(cellular_component:plastid)				ENOG410ZP0J(S:Function unknown); ENOG4111UCM(S:Function unknown)	ENOG410ZP0J(-); ENOG4111UCM(-)	PF14159.3(CAAD:CAAD domains of cyanobacterial aminoacyl-tRNA synthetase)	sp|O04616|CUT1A_ARATH(Protein CURVATURE THYLAKOID 1A, chloroplastic OS=Arabidopsis thaliana OX=3702 GN=CURT1A PE=1 SV=1)
TraesCS1A02G426600	31.0233	9.87667	0.306732	-1.70495	1.85906e-08	2.62583e-06	down	EMS58801.1(hypothetical protein TRIUR3_34913 [Triticum urartu])
TraesCS2D02G301600	1.68667	7.95333	4.93027	2.30167	1.85327e-08	2.62583e-06	up	XP_020155133.1(uncharacterized protein LOC109740484 [Aegilops tauschii subsp. tauschii])	GO:0016020(cellular_component:membrane)				ENOG411087S(S:Function unknown); ENOG410YGAR(S:Function unknown)	ENOG411087S(-); ENOG410YGAR(Late embryogenesis abundant protein)	PF03168.10(LEA_2:Late embryogenesis abundant protein)
TraesCS5A02G155900	9.65667	2.38	0.240999	-2.0529	1.86059e-08	2.62583e-06	down	XP_020190796.1(dof zinc finger protein DOF3.2-like [Aegilops tauschii subsp. tauschii])					ENOG410YM1Y(S:Function unknown)	ENOG410YM1Y(zinc finger protein)	PF02701.12(zf-Dof:Dof domain, zinc finger)	sp|Q6K537|DOF3_ORYSJ(Dof zinc finger protein 3 OS=Oryza sativa subsp. japonica OX=39947 GN=DOF3 PE=1 SV=1)
TraesCS3A02G077900	41.0233	12.5133	0.296589	-1.75346	1.91665e-08	2.69756e-06	down	XP_020191194.1(NAC domain-containing protein 100-like [Aegilops tauschii subsp. tauschii])					ENOG41103YC(S:Function unknown); ENOG410YDQ3(S:Function unknown); ENOG410Y9QZ(S:Function unknown)	ENOG41103YC(NAC transcription factor); ENOG410YDQ3(No apical meristem (NAM) protein); ENOG410Y9QZ(NAC domain-containing protein)	PF02365.12(NAM:No apical meristem (NAM) protein)	sp|Q9FLR3|NAC79_ARATH(NAC domain-containing protein 79 OS=Arabidopsis thaliana OX=3702 GN=NAC079 PE=2 SV=1)
TraesCS6D02G327500	0	1.39	208.428	7.7034	2.03402e-08	2.85495e-06	up	XP_020186661.1(pathogenesis-related protein PR-1-like [Aegilops tauschii subsp. tauschii])		K09422	MYBP		COG2340(S:Function unknown)	COG2340(Scp-like extracellular)	PF00188.23(CAP:Cysteine-rich secretory protein family)	sp|Q40374|PR1_MEDTR(Pathogenesis-related protein PR-1 OS=Medicago truncatula OX=3880 GN=PR-1 PE=2 SV=1)
TraesCS5A02G237700	0.233333	1.25	5.67885	2.5056	2.08308e-08	2.91585e-06	up	XP_020189323.1(G-type lectin S-receptor-like serine/threonine-protein kinase At5g35370 [Aegilops tauschii subsp. tauschii])	GO:0006468(biological_process:protein phosphorylation); GO:0016020(cellular_component:membrane); GO:0016310(biological_process:phosphorylation); GO:0005886(cellular_component:plasma membrane); GO:0000166(molecular_function:nucleotide binding); GO:0004674(molecular_function:protein serine/threonine kinase activity); GO:0016301(molecular_function:kinase activity); GO:0004672(molecular_function:prot…				COG0515(K:Transcription)	COG0515(Transcription factor)	PF00069.22(Pkinase:Protein kinase domain); PF07714.14(Pkinase_Tyr:Protein tyrosine kinase); PF01453.21(B_lectin:D-mannose binding lectin); PF01636.20(APH:Phosphotransferase enzyme family)	sp|O65238|Y5537_ARATH(G-type lectin S-receptor-like serine/threonine-protein kinase At5g35370 OS=Arabidopsis thaliana OX=3702 GN=At5g35370 PE=2 SV=2)
TraesCS5B02G513300	0.4	3.37333	8.55633	3.09699	2.09487e-08	2.92442e-06	up	BAK06047.1(predicted protein [Hordeum vulgare subsp. vulgare])					COG0590(F:Nucleotide transport and metabolism); COG0590(J:Translation, ribosomal structure and biogenesis)	COG0590(deaminase); COG0590(deaminase)	PF00383.20(dCMP_cyt_deam_1:Cytidine and deoxycytidylate deaminase zinc-binding region); PF14437.3(MafB19-deam:MafB19-like deaminase)	sp|Q94BU8|GSDA_ARATH(Guanosine deaminase OS=Arabidopsis thaliana OX=3702 GN=GSDA PE=1 SV=1)
TraesCS7D02G223900	0.113333	17.8933	177.502	7.47169	2.24207e-08	3.12144e-06	up	XP_020198514.1(peroxidase 1-like [Aegilops tauschii subsp. tauschii])	GO:0009664(biological_process:plant-type cell wall organization); GO:0020037(molecular_function:heme binding); GO:0006979(biological_process:response to oxidative stress); GO:0098869(biological_process:cellular oxidant detoxification); GO:0042744(biological_process:hydrogen peroxide catabolic process); GO:0005576(cellular_component:extracellular region); GO:0046872(molecular_function:metal ion bi…	K00430	E1.11.1.7	map00940(Phenylpropanoid biosynthesis)	ENOG410YCC5(G:Carbohydrate transport and metabolism); ENOG410Y9ME(G:Carbohydrate transport and metabolism)	ENOG410YCC5(peroxidase); ENOG410Y9ME(peroxidase)	PF00141.20(peroxidase:Peroxidase)	sp|P37834|PER1_ORYSJ(Peroxidase 1 OS=Oryza sativa subsp. japonica OX=39947 GN=PRX74 PE=2 SV=2)
TraesCS5D02G404500	12.4567	3.83667	0.307279	-1.70238	2.25803e-08	3.1352e-06	down	XP_020173151.1(alpha-1,4 glucan phosphorylase L isozyme, chloroplastic/amyloplastic [Aegilops tauschii subsp. tauschii])	GO:0005975(biological_process:carbohydrate metabolic process); GO:0005980(biological_process:glycogen catabolic process); GO:0009570(cellular_component:chloroplast stroma); GO:0030170(molecular_function:pyridoxal phosphate binding); GO:0009414(biological_process:response to water deprivation); GO:0008184(molecular_function:glycogen phosphorylase activity)	K00688	PYG, glgP	map00500(Starch and sucrose metabolism); map04217(Necroptosis)	COG0058(G:Carbohydrate transport and metabolism)	COG0058(Phosphorylase is an important allosteric enzyme in carbohydrate metabolism. Enzymes from different sources differ in their regulatory mechanisms and in their natural substrates. However, all known phosphorylases share catalytic and structural properties (By similarity))	PF00343.17(Phosphorylase:Carbohydrate phosphorylase)	sp|P27598|PHSL_IPOBA(Alpha-1,4 glucan phosphorylase L isozyme, chloroplastic/amyloplastic OS=Ipomoea batatas OX=4120 PE=2 SV=1)
TraesCS2A02G528400	527.92	175.67	0.318085	-1.65252	2.27896e-08	3.15574e-06	down	XP_020153589.1(antimicrobial peptides-like [Aegilops tauschii subsp. tauschii])	GO:0050832(biological_process:defense response to fungus)				ENOG411068B(S:Function unknown); ENOG4111E4V(S:Function unknown)	ENOG411068B(-); ENOG4111E4V(-)	PF14861.3(Antimicrobial21:Plant antimicrobial peptide)
TraesCS3A02G085900	0.716667	0.07	0.100296	-3.31767	2.31839e-08	3.20174e-06	down	NP_001348258.1(monocopper oxidase-like protein SKU5 precursor [Aegilops tauschii])		K19791	FET3_5		COG2132(Q:Secondary metabolites biosynthesis, transport and catabolism)	COG2132(Multicopper oxidase)	PF00394.19(Cu-oxidase:Multicopper oxidase); PF07732.12(Cu-oxidase_3:Multicopper oxidase); PF07731.11(Cu-oxidase_2:Multicopper oxidase)	sp|Q9SU40|SKU5_ARATH(Monocopper oxidase-like protein SKU5 OS=Arabidopsis thaliana OX=3702 GN=SKU5 PE=1 SV=1)
TraesCS3B02G325100	0.376667	1.74667	4.73848	2.24443	2.39035e-08	3.2923e-06	up	XP_020179944.1(proline-rich receptor-like protein kinase PERK2 isoform X4 [Aegilops tauschii subsp. tauschii])	GO:0016020(cellular_component:membrane); GO:0004672(molecular_function:protein kinase activity)				COG0515(T:Signal transduction mechanisms)	COG0515(Serine Threonine protein kinase)	PF07714.14(Pkinase_Tyr:Protein tyrosine kinase); PF00069.22(Pkinase:Protein kinase domain); PF08693.7(SKG6:Transmembrane alpha-helix domain)	sp|Q9LV48|PERK1_ARATH(Proline-rich receptor-like protein kinase PERK1 OS=Arabidopsis thaliana OX=3702 GN=PERK1 PE=1 SV=1)
TraesCS5D02G140900	0.01	1.03333	142.495	7.15477	2.43582e-08	3.34145e-06	up	XP_020168757.1(crocetin glucosyltransferase, chloroplastic-like [Aegilops tauschii subsp. tauschii])	GO:0043231(cellular_component:intracellular membrane-bounded organelle); GO:0052696(biological_process:flavonoid glucuronidation); GO:0009813(biological_process:flavonoid biosynthetic process); GO:0080043(molecular_function:quercetin 3-O-glucosyltransferase activity); GO:0016740(molecular_function:transferase activity); GO:0080044(molecular_function:quercetin 7-O-glucosyltransferase activity)	K21371	UGT75L6, UGTCs2	map00999(Biosynthesis of secondary metabolites - unclassified)	COG1819(S:Function unknown)	COG1819(Transferase)	PF00201.15(UDPGT:UDP-glucoronosyl and UDP-glucosyl transferase)	sp|F8WKW0|UGT1_GARJA(Crocetin glucosyltransferase, chloroplastic OS=Gardenia jasminoides OX=114476 GN=UGT75L6 PE=1 SV=1)
TraesCS1B02G382800	1.28333	0.00666667	0.00742254	-7.07387	2.43901e-08	3.34145e-06	down	XP_020160065.1(probable polygalacturonase At1g80170 [Aegilops tauschii subsp. tauschii])	GO:0016787(molecular_function:hydrolase activity); GO:0005975(biological_process:carbohydrate metabolic process); GO:0016798(molecular_function:hydrolase activity, acting on glycosyl bonds); GO:0008152(biological_process:metabolic process); GO:0004650(molecular_function:polygalacturonase activity)				COG5434(M:Cell wall/membrane/envelope biogenesis)	COG5434(Glycoside hydrolase family 28)	PF00295.14(Glyco_hydro_28:Glycosyl hydrolases family 28)	sp|Q94AJ5|PGLR5_ARATH(Probable polygalacturonase At1g80170 OS=Arabidopsis thaliana OX=3702 GN=At1g80170 PE=1 SV=1)
TraesCS7B02G093800	26.9767	9.18	0.343653	-1.54098	2.56891e-08	3.51007e-06	down	CAB96627.1(starch synthase IIa-3 [Triticum aestivum])	GO:0009501(cellular_component:amyloplast); GO:0004373(molecular_function:glycogen (starch) synthase activity); GO:0009507(cellular_component:chloroplast); GO:0019252(biological_process:starch biosynthetic process)	K00703	glgA	map00500(Starch and sucrose metabolism)	COG0297(G:Carbohydrate transport and metabolism); COG1215(M:Cell wall/membrane/envelope biogenesis)	COG0297(starch synthase activity); COG1215(Glycosyl transferase, family 2)	PF08323.8(Glyco_transf_5:Starch synthase catalytic domain); PF00534.17(Glycos_transf_1:Glycosyl transferases group 1); PF13692.3(Glyco_trans_1_4:Glycosyl transferases group 1); PF13439.3(Glyco_transf_4:Glycosyltransferase Family 4)	sp|P0C586|SSY23_ORYSI(Soluble starch synthase 2-3, chloroplastic/amyloplastic OS=Oryza sativa subsp. indica OX=39946 GN=SSII-3 PE=1 SV=1)
TraesCS5B02G260200	16	5.02	0.305942	-1.70867	2.64449e-08	3.60378e-06	down	EMS59686.1(hypothetical protein TRIUR3_05532 [Triticum urartu])	GO:0005509(molecular_function:calcium ion binding)				ENOG410YPWD(S:Function unknown)	ENOG410YPWD(EF hand family protein)	PF13202.3(EF-hand_5:EF hand); PF00036.29(EF-hand_1:EF hand); PF13499.3(EF-hand_7:EF-hand domain pair); PF13405.3(EF-hand_6:EF-hand domain); PF13833.3(EF-hand_8:EF-hand domain pair)
TraesCS3D02G514300	2.77333	9.41333	3.49641	1.80588	2.84271e-08	3.86368e-06	up	XP_020162941.1(3-oxo-Delta(4,5)-steroid 5-beta-reductase-like [Aegilops tauschii subsp. tauschii])					ENOG410XPIJ(S:Function unknown)	ENOG410XPIJ(epimerase dehydratase)	PF01370.18(Epimerase:NAD dependent epimerase/dehydratase family)	sp|Q6PQJ9|5BPOR_DIGLA(3-oxo-Delta(4,5)-steroid 5-beta-reductase OS=Digitalis lanata OX=49450 PE=1 SV=1)
TraesCS7B02G489500	58.2533	23.1167	0.394692	-1.3412	2.92983e-08	3.97162e-06	down	XP_020197195.1(NAC domain-containing protein 92-like isoform X1 [Aegilops tauschii subsp. tauschii])					ENOG41103YC(S:Function unknown); ENOG410YDQ3(S:Function unknown); ENOG410Y9VP(S:Function unknown)	ENOG41103YC(NAC transcription factor); ENOG410YDQ3(No apical meristem (NAM) protein); ENOG410Y9VP(Protein CUP-SHAPED COTYLEDON)	PF02365.12(NAM:No apical meristem (NAM) protein)	sp|Q9FK44|NAC87_ARATH(NAC domain-containing protein 87 OS=Arabidopsis thaliana OX=3702 GN=NAC087 PE=2 SV=1)
TraesCS3B02G597300	11.3833	1.62	0.135017	-2.88879	2.95878e-08	3.9997e-06	down	EMS64058.1(hypothetical protein TRIUR3_02362 [Triticum urartu])					ENOG41106KD(S:Function unknown)	ENOG41106KD(-)
TraesCS3A02G208300	2.46667	0.573333	0.231987	-2.10789	2.96608e-08	3.9997e-06	down	EMS47638.1(Calcineurin B-like protein 9 [Triticum urartu])		K06268	PPP3R, CNB	map05167(Kaposi sarcoma-associated herpesvirus infection); map04218(Cellular senescence); map05163(Human cytomegalovirus infection); map04625(C-type lectin receptor signaling pathway)	COG5126(D:Cell cycle control, cell division, chromosome partitioning); COG5126(T:Signal transduction mechanisms); COG5126(Z:Cytoskeleton)	COG5126(Calcium-binding protein); COG5126(Calcium-binding protein); COG5126(Calcium-binding protein)	PF00036.29(EF-hand_1:EF hand); PF13405.3(EF-hand_6:EF-hand domain); PF13499.3(EF-hand_7:EF-hand domain pair); PF13202.3(EF-hand_5:EF hand); PF13833.3(EF-hand_8:EF-hand domain pair)	sp|Q3HRN8|CNBL9_ORYSJ(Calcineurin B-like protein 9 OS=Oryza sativa subsp. japonica OX=39947 GN=CBL9 PE=2 SV=2)
TraesCS2A02G095200	0.103333	1.05	10.9832	3.45723	2.99918e-08	4.03061e-06	up	XP_020166000.1(uncharacterized protein LOC109751524 [Aegilops tauschii subsp. tauschii])	GO:0005739(cellular_component:mitochondrion)				ENOG410Y929(O:Posttranslational modification, protein turnover, chaperones)	ENOG410Y929(DNAJ heat shock N-terminal domain-containing protein)	PF00515.25(TPR_1:Tetratricopeptide repeat); PF07719.14(TPR_2:Tetratricopeptide repeat)
TraesCS3A02G480900	6.30333	20.73	3.42202	1.77485	3.00465e-08	4.03061e-06	up	XP_020148303.1(hexokinase-3-like [Aegilops tauschii subsp. tauschii])	GO:0016021(cellular_component:integral component of membrane); GO:0008865(molecular_function:fructokinase activity); GO:0005829(cellular_component:cytosol); GO:0004396(molecular_function:hexokinase activity); GO:0004340(molecular_function:glucokinase activity); GO:0019158(molecular_function:mannokinase activity); GO:0046835(biological_process:carbohydrate phosphorylation); GO:0005741(cellular_com…	K00844	HK	map00520(Amino sugar and nucleotide sugar metabolism); map00010(Glycolysis / Gluconeogenesis); map00500(Starch and sucrose metabolism); map00051(Fructose and mannose metabolism); map00052(Galactose metabolism)	COG5026(G:Carbohydrate transport and metabolism)	COG5026(hexokinase)	PF03727.13(Hexokinase_2:Hexokinase); PF00349.18(Hexokinase_1:Hexokinase)	sp|Q2KNB4|HXK3_ORYSJ(Hexokinase-3 OS=Oryza sativa subsp. japonica OX=39947 GN=HXK3 PE=2 SV=1)
TraesCS3B02G417500	3.12333	12.7467	4.23614	2.08275	3.07117e-08	4.10915e-06	up	CDM85203.1(unnamed protein product [Triticum aestivum])	GO:0016021(cellular_component:integral component of membrane); GO:0006810(biological_process:transport)				ENOG410XRSQ(S:Function unknown)	ENOG410XRSQ(Transfer protein)	PF00650.17(CRAL_TRIO:CRAL/TRIO domain); PF03765.12(CRAL_TRIO_N:CRAL/TRIO, N-terminal domain)	sp|Q9M0R2|PATL5_ARATH(Patellin-5 OS=Arabidopsis thaliana OX=3702 GN=PATL5 PE=1 SV=2)
TraesCS2D02G162800	0.936667	4.85333	5.3543	2.4207	3.12389e-08	4.16885e-06	up	XP_020168719.1(cytochrome P450 CYP73A100-like [Aegilops tauschii subsp. tauschii])		K00487	CYP73A	map00945(Stilbenoid, diarylheptanoid and gingerol biosynthesis); map00130(Ubiquinone and other terpenoid-quinone biosynthesis); map00940(Phenylpropanoid biosynthesis); map00941(Flavonoid biosynthesis); map00360(Phenylalanine metabolism)	COG2124(Q:Secondary metabolites biosynthesis, transport and catabolism)	COG2124(Cytochrome p450)	PF00067.19(p450:Cytochrome P450)	sp|H2DH22|C7A10_PANGI(Cytochrome P450 CYP73A100 OS=Panax ginseng OX=4054 PE=2 SV=1)
TraesCS1D02G437100	0.0133333	0.563333	39.2355	5.29409	3.26094e-08	4.34051e-06	up	XP_020176514.1(TPR repeat-containing thioredoxin TTL1-like [Aegilops tauschii subsp. tauschii])	GO:0045454(biological_process:cell redox homeostasis); GO:0005623(cellular_component:cell)				COG0457(S:Function unknown); ENOG410XSU5(O:Posttranslational modification, protein turnover, chaperones)	COG0457(repeat-containing protein); ENOG410XSU5(TPR repeat-containing thioredoxin TTL1-like)	PF07719.14(TPR_2:Tetratricopeptide repeat); PF00515.25(TPR_1:Tetratricopeptide repeat); PF13414.3(TPR_11:TPR repeat); PF13432.3(TPR_16:Tetratricopeptide repeat); PF14559.3(TPR_19:Tetratricopeptide repeat); PF13428.3(TPR_14:Tetratricopeptide repeat); PF00085.17(Thioredoxin:Thioredoxin); PF13431.3(TPR_17:Tetratricopeptide repeat); PF13424.3(TPR_12:Tetratricopeptide repeat); PF13371.3(TPR_9:Tetratri…	sp|Q9MAH1|TTL1_ARATH(TPR repeat-containing thioredoxin TTL1 OS=Arabidopsis thaliana OX=3702 GN=TTL1 PE=1 SV=1)
TraesCS6A02G071400	3.24333	10.5867	3.45305	1.78787	3.27461e-08	4.34747e-06	up	XP_020177832.1(probable glucuronokinase 2 [Aegilops tauschii subsp. tauschii])		K16190	GLCAK	map00520(Amino sugar and nucleotide sugar metabolism); map00040(Pentose and glucuronate interconversions); map00053(Ascorbate and aldarate metabolism)	ENOG410XWRE(G:Carbohydrate transport and metabolism)	ENOG410XWRE(Ghmp kinase)	PF00288.23(GHMP_kinases_N:GHMP kinases N terminal domain); PF08544.10(GHMP_kinases_C:GHMP kinases C terminal)	sp|Q9LY82|GLAK2_ARATH(Probable glucuronokinase 2 OS=Arabidopsis thaliana OX=3702 GN=GLCAK2 PE=2 SV=1)
TraesCS5A02G046300	88.14	22.4867	0.239652	-2.06099	3.35809e-08	4.40158e-06	down	EMS59557.1(hypothetical protein TRIUR3_01199 [Triticum urartu])							PF00304.17(Gamma-thionin:Gamma-thionin family)
TraesCS3A02G245900	0.583333	2.71333	5.02367	2.32874	3.35676e-08	4.40158e-06	up	AVG22579.1(NAC domain-containing protein 13 [Triticum aestivum])	GO:0006355(biological_process:regulation of transcription, DNA-templated); GO:0006351(biological_process:transcription, DNA-templated); GO:0003677(molecular_function:DNA binding)				ENOG410YF7Q(S:Function unknown)	ENOG410YF7Q(NAC domain-containing protein 8-like)	PF02365.12(NAM:No apical meristem (NAM) protein)	sp|O49459|NAC73_ARATH(NAC domain-containing protein 73 OS=Arabidopsis thaliana OX=3702 GN=NAC073 PE=2 SV=1)
TraesCS3A02G448500	0.903333	4.47333	5.09948	2.35035	3.34295e-08	4.40158e-06	up	XP_020154223.1(E3 ubiquitin-protein ligase BOI-like [Aegilops tauschii subsp. tauschii])		K19042	BOI		ENOG4111S1X(S:Function unknown); ENOG410YBKW(S:Function unknown)	ENOG4111S1X(protein binding zinc ion binding); ENOG410YBKW(-)	PF13920.3(zf-C3HC4_3:Zinc finger, C3HC4 type (RING finger))	sp|O81851|BOI_ARATH(E3 ubiquitin-protein ligase BOI OS=Arabidopsis thaliana OX=3702 GN=BOI PE=1 SV=1)
TraesCS1B02G081300	144.683	50.2567	0.341387	-1.55052	3.35478e-08	4.40158e-06	down	ACA04813.1(endosperm transfer cell specific PR60 precursor [Triticum aestivum])					ENOG410ZC76(S:Function unknown); ENOG41103U6(S:Function unknown); ENOG410ZFBG(S:Function unknown)	ENOG410ZC76(-); ENOG41103U6(-); ENOG410ZFBG(protease inhibitor seed storage)
TraesCS2B02G404300	26.6733	108.99	4.1404	2.04977	3.33765e-08	4.40158e-06	up	XP_020189920.1(vacuolar-processing enzyme beta-isozyme 1-like [Aegilops tauschii subsp. tauschii])	GO:0051603(biological_process:proteolysis involved in cellular protein catabolic process); GO:0000326(cellular_component:protein storage vacuole); GO:0005773(cellular_component:vacuole); GO:1990019(biological_process:protein storage vacuole organization); GO:0006624(biological_process:vacuolar protein processing); GO:0004197(molecular_function:cysteine-type endopeptidase activity); GO:0045735(mol…	K01369	LGMN		COG5206(O:Posttranslational modification, protein turnover, chaperones)	COG5206(phosphatidylinositol glycan anchor biosynthesis, class K)	PF01650.15(Peptidase_C13:Peptidase C13 family)	sp|Q84LM2|VPE1_ORYSJ(Vacuolar-processing enzyme beta-isozyme 1 OS=Oryza sativa subsp. japonica OX=39947 GN=VPE1 PE=1 SV=1)
TraesCSU02G107200	0.0266667	0.91	35.8144	5.16247	3.41081e-08	4.45934e-06	up	XP_020149844.1(glucan endo-1,3-beta-glucosidase 12-like [Aegilops tauschii subsp. tauschii])	GO:0016787(molecular_function:hydrolase activity)	K19892	GN4	map00500(Starch and sucrose metabolism)	ENOG411047W(S:Function unknown); ENOG411088T(S:Function unknown); COG0515(T:Signal transduction mechanisms)	ENOG411047W(X8 domain); ENOG411088T(X8 domain); COG0515(Serine Threonine protein kinase)	PF00332.15(Glyco_hydro_17:Glycosyl hydrolases family 17); PF07983.10(X8:X8 domain)	sp|Q94CD8|E134_ARATH(Glucan endo-1,3-beta-glucosidase 4 OS=Arabidopsis thaliana OX=3702 GN=At3g13560 PE=1 SV=1)
TraesCS4D02G131100	0	2.57	222.554	7.79801	3.46044e-08	4.51276e-06	up	XP_020149713.1(probable calcium-binding protein CML25/26 [Aegilops tauschii subsp. tauschii])		K13448	CML	map04626(Plant-pathogen interaction)	COG5126(D:Cell cycle control, cell division, chromosome partitioning); COG5126(T:Signal transduction mechanisms); COG5126(Z:Cytoskeleton)	COG5126(Calcium-binding protein); COG5126(Calcium-binding protein); COG5126(Calcium-binding protein)	PF13833.3(EF-hand_8:EF-hand domain pair); PF00036.29(EF-hand_1:EF hand); PF13202.3(EF-hand_5:EF hand); PF13499.3(EF-hand_7:EF-hand domain pair); PF13405.3(EF-hand_6:EF-hand domain)	sp|Q2QYW1|CML25_ORYSJ(Probable calcium-binding protein CML25/26 OS=Oryza sativa subsp. japonica OX=39947 GN=CML25 PE=3 SV=1)
TraesCS2B02G367500	0.2	2.84333	14.8421	3.89162	3.67011e-08	4.77411e-06	up	BAJ85572.1(predicted protein [Hordeum vulgare subsp. vulgare])	GO:0005509(molecular_function:calcium ion binding)	K13448	CML	map04626(Plant-pathogen interaction)	COG5126(S:Function unknown)	COG5126(CRS1_YhbY)	PF00036.29(EF-hand_1:EF hand); PF13405.3(EF-hand_6:EF-hand domain); PF13202.3(EF-hand_5:EF hand); PF13499.3(EF-hand_7:EF-hand domain pair); PF13833.3(EF-hand_8:EF-hand domain pair)	sp|Q0JC44|CML22_ORYSJ(Probable calcium-binding protein CML22 OS=Oryza sativa subsp. japonica OX=39947 GN=CML22 PE=3 SV=1)
TraesCS4D02G035700	8.35667	24.5433	2.98727	1.57883	3.68755e-08	4.78471e-06	up	XP_020178932.1(suppressor of disruption of TFIIS-like [Aegilops tauschii subsp. tauschii])	GO:0016787(molecular_function:hydrolase activity); GO:0008152(biological_process:metabolic process)	K07025	K07025		COG1011(S:Function unknown)	COG1011(Hydrolase)	PF00702.23(Hydrolase:haloacid dehalogenase-like hydrolase); PF13242.3(Hydrolase_like:HAD-hyrolase-like); PF13419.3(HAD_2:Haloacid dehalogenase-like hydrolase)
TraesCS2A02G158800	0.243333	6.52	26.6737	4.73735	3.7207e-08	4.8156e-06	up	EMS61615.1(Subtilisin-chymotrypsin inhibitor-2B [Triticum urartu])					ENOG41105DI(S:Function unknown); ENOG410XYBF(S:Function unknown); ENOG411049I(S:Function unknown)	ENOG41105DI(Potato inhibitor I family); ENOG410XYBF(Potato inhibitor I family); ENOG411049I(Potato inhibitor I family)	PF00280.15(potato_inhibit:Potato inhibitor I family)	sp|P08626|ICI3_HORVU(Subtilisin-chymotrypsin inhibitor-2B (Fragment) OS=Hordeum vulgare OX=4513 PE=2 SV=1)
TraesCS7D02G450900	0.66	4.14	6.6455	2.73238	3.74917e-08	4.84028e-06	up	XP_020195595.1(probable carboxylesterase 15 [Aegilops tauschii subsp. tauschii])					COG0657(I:Lipid transport and metabolism)	COG0657(alpha beta hydrolase fold-3 domain protein)	PF07859.10(Abhydrolase_3:alpha/beta hydrolase fold); PF00135.25(COesterase:Carboxylesterase family)	sp|Q9FG13|CXE15_ARATH(Probable carboxylesterase 15 OS=Arabidopsis thaliana OX=3702 GN=CXE15 PE=2 SV=1)
TraesCS5D02G207400	0.263333	4.23667	17.6805	4.14408	3.82805e-08	4.92976e-06	up	XP_020171604.1(zinc finger AN1 domain-containing stress-associated protein 17 [Aegilops tauschii subsp. tauschii])	GO:0046872(molecular_function:metal ion binding)				ENOG4111JCH(S:Function unknown)	ENOG4111JCH(-)	PF01428.13(zf-AN1:AN1-like Zinc finger)	sp|Q6H595|SAP17_ORYSJ(Zinc finger AN1 domain-containing stress-associated protein 17 OS=Oryza sativa subsp. japonica OX=39947 GN=SAP17 PE=2 SV=1)
TraesCS7A02G123300	9.73667	27.7	2.86203	1.51704	4.02529e-08	5.17084e-06	up	XP_020153762.1(uncharacterized protein LOC109739090 [Aegilops tauschii subsp. tauschii])					ENOG410YF3V(S:Function unknown)	ENOG410YF3V(harpin-induced protein)	PF03168.10(LEA_2:Late embryogenesis abundant protein)
TraesCS4B02G218900	0.303333	2.02667	7.13308	2.83452	4.13873e-08	5.30334e-06	up	XP_020158331.1(probable carboxylesterase 17 [Aegilops tauschii subsp. tauschii])	GO:0016787(molecular_function:hydrolase activity); GO:0005739(cellular_component:mitochondrion); GO:0008152(biological_process:metabolic process)				COG0657(I:Lipid transport and metabolism)	COG0657(alpha beta hydrolase fold-3 domain protein)	PF07859.10(Abhydrolase_3:alpha/beta hydrolase fold); PF00135.25(COesterase:Carboxylesterase family); PF12146.5(Hydrolase_4:Serine aminopeptidase, S33); PF12740.4(Chlorophyllase2:Chlorophyllase enzyme)	sp|Q9LFR7|CXE17_ARATH(Probable carboxylesterase 17 OS=Arabidopsis thaliana OX=3702 GN=CXE17 PE=2 SV=1)
TraesCS7A02G110500	0.943333	2.85	3.04573	1.60679	4.19541e-08	5.36262e-06	up	XP_020160563.1(F-box/LRR-repeat MAX2 homolog [Aegilops tauschii subsp. tauschii])	GO:0042335(biological_process:cuticle development); GO:0009414(biological_process:response to water deprivation); GO:0050793(biological_process:regulation of developmental process); GO:0005634(cellular_component:nucleus); GO:0010187(biological_process:negative regulation of seed germination); GO:0009926(biological_process:auxin polar transport); GO:0009934(biological_process:regulation of meriste…				ENOG4110R60(S:Function unknown); ENOG4111F38(S:Function unknown)	ENOG4110R60(regulation of meristem structural organization); ENOG4111F38(serine esterase)		sp|Q5VMP0|MAX2_ORYSJ(F-box/LRR-repeat MAX2 homolog OS=Oryza sativa subsp. japonica OX=39947 GN=D3 PE=1 SV=2)
TraesCS5D02G204200	3.83667	16.94	4.65635	2.2192	4.30886e-08	5.49401e-06	up	XP_020180570.1(transcription factor bHLH150-like [Aegilops tauschii subsp. tauschii])					ENOG4111733(S:Function unknown)	ENOG4111733(-)
TraesCS5B02G099700	0.636667	2.35	3.78861	1.92167	4.33714e-08	5.50283e-06	up	XP_020172034.1(respiratory burst oxidase homolog protein B-like [Aegilops tauschii subsp. tauschii])		K13447	RBOH	map04016(MAPK signaling pathway - plant); map04626(Plant-pathogen interaction)	ENOG410XNZY(U:Intracellular trafficking, secretion, and vesicular transport)	ENOG410XNZY(NADPH Oxidase)	PF08030.9(NAD_binding_6:Ferric reductase NAD binding domain); PF08414.7(NADPH_Ox:Respiratory burst NADPH oxidase); PF08022.9(FAD_binding_8:FAD-binding domain); PF01794.16(Ferric_reduct:Ferric reductase like transmembrane component); PF00036.29(EF-hand_1:EF hand); PF13499.3(EF-hand_7:EF-hand domain pair); PF13405.3(EF-hand_6:EF-hand domain); PF13202.3(EF-hand_5:EF hand)	sp|Q948T9|RBOHB_SOLTU(Respiratory burst oxidase homolog protein B OS=Solanum tuberosum OX=4113 GN=RBOHB PE=1 SV=1)
TraesCS3A02G385300	5.26333	18.39	3.61371	1.85348	4.32999e-08	5.50283e-06	up	XP_020159599.1(patellin-3-like [Aegilops tauschii subsp. tauschii])	GO:0016021(cellular_component:integral component of membrane); GO:0006810(biological_process:transport)				ENOG410XRSQ(S:Function unknown)	ENOG410XRSQ(Histone-lysine N-methyltransferase)	PF00650.17(CRAL_TRIO:CRAL/TRIO domain); PF03765.12(CRAL_TRIO_N:CRAL/TRIO, N-terminal domain)	sp|Q56Z59|PATL3_ARATH(Patellin-3 OS=Arabidopsis thaliana OX=3702 GN=PATL3 PE=1 SV=2)
TraesCS1A02G094100	0.33	3.31667	9.88519	3.30527	4.43804e-08	5.61701e-06	up	XP_020169842.1(uncharacterized protein LOC109755340 [Aegilops tauschii subsp. tauschii])		K04506	SIAH1	map04120(Ubiquitin mediated proteolysis)	ENOG410XVP0(O:Posttranslational modification, protein turnover, chaperones)	ENOG410XVP0(e3 ubiquitin-protein ligase)
TraesCS3A02G240900	23.7867	3.64333	0.144291	-2.79295	4.51807e-08	5.70429e-06	down	XP_020184088.1(transcription factor RADIALIS-like [Aegilops tauschii subsp. tauschii])	GO:0005634(cellular_component:nucleus); GO:0003677(molecular_function:DNA binding)				COG5269(K:Transcription)	COG5269(Transcription factor)	PF00249.28(Myb_DNA-binding:Myb-like DNA-binding domain)	sp|Q6NNN0|RADL3_ARATH(Protein RADIALIS-like 3 OS=Arabidopsis thaliana OX=3702 GN=RL3 PE=2 SV=1)
TraesCSU02G182400	1.55333	0.0933333	0.0646026	-3.95226	4.58577e-08	5.7756e-06	down	XP_020177512.1(ervatamin-B-like [Aegilops tauschii subsp. tauschii])					COG4870(O:Posttranslational modification, protein turnover, chaperones)	COG4870(cathepsin)	PF00112.20(Peptidase_C1:Papain family cysteine protease); PF08246.9(Inhibitor_I29:Cathepsin propeptide inhibitor domain (I29))	sp|O65039|CYSEP_RICCO(Vignain OS=Ricinus communis OX=3988 GN=CYSEP PE=1 SV=1)
TraesCS2B02G004800	208.567	53	0.250064	-1.99963	4.72281e-08	5.91926e-06	down	EMS49266.1(hypothetical protein TRIUR3_05314 [Triticum urartu])					ENOG411089M(S:Function unknown); ENOG411083X(S:Function unknown); ENOG41103SW(S:Function unknown)	ENOG411089M(trypsin inhibitor); ENOG411083X(Protease inhibitor/seed storage/LTP family); ENOG41103SW(type I hypersensitivity)	PF00234.19(Tryp_alpha_amyl:Protease inhibitor/seed storage/LTP family)	sp|P16851|IAAC2_WHEAT(Alpha-amylase/trypsin inhibitor CM2 OS=Triticum aestivum OX=4565 PE=1 SV=2)
TraesCS2B02G004100	208.567	53	0.250064	-1.99963	4.72281e-08	5.91926e-06	down	EMS49266.1(hypothetical protein TRIUR3_05314 [Triticum urartu])					ENOG411089M(S:Function unknown); ENOG411083X(S:Function unknown); ENOG41103SW(S:Function unknown)	ENOG411089M(trypsin inhibitor); ENOG411083X(Protease inhibitor/seed storage/LTP family); ENOG41103SW(type I hypersensitivity)	PF00234.19(Tryp_alpha_amyl:Protease inhibitor/seed storage/LTP family)	sp|P16851|IAAC2_WHEAT(Alpha-amylase/trypsin inhibitor CM2 OS=Triticum aestivum OX=4565 PE=1 SV=2)
TraesCS6B02G411400	0.02	1.49667	84.3002	6.39746	4.75195e-08	5.94133e-06	up	XP_020165257.1(kelch-like protein 17 [Aegilops tauschii subsp. tauschii])	GO:0031463(cellular_component:Cul3-RING ubiquitin ligase complex); GO:0004842(molecular_function:ubiquitin-protein transferase activity)				ENOG4110X8D(K:Transcription); ENOG4111MQY(S:Function unknown)	ENOG4110X8D(Transcription factor); ENOG4111MQY(Kelch)	PF01344.22(Kelch_1:Kelch motif); PF13964.3(Kelch_6:Kelch motif); PF07646.12(Kelch_2:Kelch motif); PF13418.3(Kelch_4:Galactose oxidase, central domain)	sp|Q0WW40|FBK5_ARATH(F-box/kelch-repeat protein At1g16250 OS=Arabidopsis thaliana OX=3702 GN=At1g16250 PE=2 SV=1)
TraesCS6D02G053800	2.40333	10.0533	4.31218	2.10842	4.95248e-08	6.17705e-06	up	XP_020181713.1(MOB kinase activator-like 1A [Aegilops tauschii subsp. tauschii])		K06685	MOB1, Mats		ENOG410XSUJ(K:Transcription)	ENOG410XSUJ(B3 DNA binding domain)	PF03637.14(Mob1_phocein:Mob1/phocein family)	sp|Q949G5|MOB1A_MEDSF(MOB kinase activator-like 1A OS=Medicago sativa subsp. falcata OX=3878 GN=MOB1-A PE=2 SV=2)
TraesCS1A02G427400	0.0266667	0.63	24.4142	4.60965	5.02557e-08	6.25307e-06	up	XP_020176514.1(TPR repeat-containing thioredoxin TTL1-like [Aegilops tauschii subsp. tauschii])	GO:0045454(biological_process:cell redox homeostasis); GO:0005623(cellular_component:cell)				COG0457(S:Function unknown); ENOG410XSU5(O:Posttranslational modification, protein turnover, chaperones)	COG0457(repeat-containing protein); ENOG410XSU5(TPR repeat-containing thioredoxin TTL1-like)	PF07719.14(TPR_2:Tetratricopeptide repeat); PF00515.25(TPR_1:Tetratricopeptide repeat); PF13414.3(TPR_11:TPR repeat); PF13432.3(TPR_16:Tetratricopeptide repeat); PF14559.3(TPR_19:Tetratricopeptide repeat); PF13428.3(TPR_14:Tetratricopeptide repeat); PF00085.17(Thioredoxin:Thioredoxin); PF13431.3(TPR_17:Tetratricopeptide repeat); PF13374.3(TPR_10:Tetratricopeptide repeat); PF13424.3(TPR_12:Tetratr…	sp|Q9MAH1|TTL1_ARATH(TPR repeat-containing thioredoxin TTL1 OS=Arabidopsis thaliana OX=3702 GN=TTL1 PE=1 SV=1)
TraesCS3B02G575500	4.92667	13.25	2.78343	1.47686	5.16573e-08	6.41198e-06	up	CDM86919.1(unnamed protein product [Triticum aestivum])					ENOG410XPIJ(S:Function unknown)	ENOG410XPIJ(epimerase dehydratase)	PF01370.18(Epimerase:NAD dependent epimerase/dehydratase family)	sp|Q6PQJ9|5BPOR_DIGLA(3-oxo-Delta(4,5)-steroid 5-beta-reductase OS=Digitalis lanata OX=49450 PE=1 SV=1)
TraesCS2D02G381000	2.88667	14.4433	5.20139	2.3789	5.20087e-08	6.43003e-06	up	XP_020182872.1(beta-glucosidase 16-like [Aegilops tauschii subsp. tauschii])	GO:0102483(molecular_function:scopolin beta-glucosidase activity); GO:1901657(biological_process:glycosyl compound metabolic process); GO:0005975(biological_process:carbohydrate metabolic process); GO:0008422(molecular_function:beta-glucosidase activity)	K05350	bglB	map00460(Cyanoamino acid metabolism); map00500(Starch and sucrose metabolism); map00940(Phenylpropanoid biosynthesis)	COG2723(G:Carbohydrate transport and metabolism)	COG2723(beta-glucosidase)	PF00232.15(Glyco_hydro_1:Glycosyl hydrolase family 1)	sp|Q7XSK2|BGL16_ORYSJ(Beta-glucosidase 16 OS=Oryza sativa subsp. japonica OX=39947 GN=BGLU16 PE=3 SV=2)
TraesCS5B02G272000	0.326667	2.67667	8.58345	3.10156	5.20524e-08	6.43003e-06	up	XP_020197351.1(chaperone protein dnaJ 10-like [Aegilops tauschii subsp. tauschii])					COG2214(O:Posttranslational modification, protein turnover, chaperones)	COG2214(DNAj domain protein)	PF14308.3(DnaJ-X:X-domain of DnaJ-containing); PF00226.28(DnaJ:DnaJ domain)	sp|Q8GYX8|DNJ10_ARATH(Chaperone protein dnaJ 10 OS=Arabidopsis thaliana OX=3702 GN=ATJ10 PE=2 SV=2)
TraesCS7B02G203600	6.55	18.2233	2.83993	1.50586	5.2257e-08	6.43987e-06	up	XP_020149942.1(transmembrane protein 120 homolog [Aegilops tauschii subsp. tauschii])	GO:0016021(cellular_component:integral component of membrane)				ENOG410XT6G(S:Function unknown)	ENOG410XT6G(Transmembrane protein 120B)	PF07851.10(TMPIT:TMPIT-like protein)	sp|Q54IK2|TM120_DICDI(Transmembrane protein 120 homolog OS=Dictyostelium discoideum OX=44689 GN=tmem120 PE=3 SV=1)
TraesCS1A02G372400	1.31	5.96333	4.93462	2.30294	5.53051e-08	6.78303e-06	up	EMS52887.1(Lactation elevated protein 1 [Triticum urartu])	GO:0005524(molecular_function:ATP binding)	K18798	AFG1, LACE1		COG1485(S:Function unknown)	COG1485(AFG1 family ATPase)	PF03969.13(AFG1_ATPase:AFG1-like ATPase); PF13191.3(AAA_16:AAA ATPase domain)	sp|Q3V384|AFG1L_MOUSE(AFG1-like ATPase OS=Mus musculus OX=10090 GN=Afg1l PE=1 SV=1)
TraesCS5B02G478300	0.37	37.3667	114.919	6.84447	5.52432e-08	6.78303e-06	up	XP_020174435.1(uncharacterized protein LOC109760010 [Aegilops tauschii subsp. tauschii])					ENOG41108I2(S:Function unknown); ENOG411070C(S:Function unknown); ENOG411044G(S:Function unknown)	ENOG41108I2(BowB); ENOG411070C(Bowman-Birk type wound-induced proteinase inhibitor WIP1-like); ENOG411044G(-)
TraesCS6A02G318100	0.12	1.36667	12.5094	3.64494	5.70824e-08	6.98439e-06	up	XP_020171817.1(probable RNA-binding protein ARP1 [Aegilops tauschii subsp. tauschii])	GO:0097159(molecular_function:organic cyclic compound binding); GO:1901363(molecular_function:heterocyclic compound binding)				ENOG4111PGT(S:Function unknown)	ENOG4111PGT(RNA binding motif protein)	PF00076.19(RRM_1:RNA recognition motif. (a.k.a. RRM, RBD, or RNP domain)); PF16367.2(RRM_7:RNA recognition motif)	sp|Q9M1S3|ARP1_ARATH(Probable RNA-binding protein ARP1 OS=Arabidopsis thaliana OX=3702 GN=ARP1 PE=2 SV=1)
TraesCS5D02G408100	10.4367	2.19	0.205581	-2.28222	6.11833e-08	7.46843e-06	down	XP_020158160.1(peamaclein-like [Aegilops tauschii subsp. tauschii])	GO:0008283(biological_process:cell proliferation)				ENOG410YU8R(S:Function unknown)	ENOG410YU8R(Gibberellin-regulated)	PF02704.11(GASA:Gibberellin regulated protein)	sp|P86888|PMLN_PRUPE(Peamaclein OS=Prunus persica OX=3760 PE=1 SV=1)
TraesCS4A02G402300	0.446667	3.83333	8.75166	3.12956	6.32758e-08	7.70559e-06	up	XP_020176171.1(xyloglucan endotransglycosylase/hydrolase protein 8-like [Aegilops tauschii subsp. tauschii])	GO:0042546(biological_process:cell wall biogenesis); GO:0005618(cellular_component:cell wall); GO:0048046(cellular_component:apoplast); GO:0071555(biological_process:cell wall organization); GO:0016762(molecular_function:xyloglucan:xyloglucosyl transferase activity); GO:0004553(molecular_function:hydrolase activity, hydrolyzing O-glycosyl compounds); GO:0010411(biological_process:xyloglucan metab…	K08235	E2.4.1.207		COG2273(G:Carbohydrate transport and metabolism)	COG2273(hydrolase family 16)	PF00722.18(Glyco_hydro_16:Glycosyl hydrolases family 16); PF06955.9(XET_C:Xyloglucan endo-transglycosylase (XET) C-terminus)	sp|Q76BW5|XTH8_ORYSJ(Xyloglucan endotransglycosylase/hydrolase protein 8 OS=Oryza sativa subsp. japonica OX=39947 GN=XTH8 PE=1 SV=1)
TraesCS4D02G238100	0.01	1.71667	181.378	7.50285	6.36754e-08	7.73596e-06	up	XP_020148043.1(calcium uniporter protein 2, mitochondrial-like [Aegilops tauschii subsp. tauschii])	GO:0005739(cellular_component:mitochondrion); GO:0015292(molecular_function:uniporter activity)	K20858	MCU	map04218(Cellular senescence)	ENOG410Y3YU(S:Function unknown)	ENOG410Y3YU(Plant transposase (Ptta/En/Spm family))	PF04678.10(MCU:Mitochondrial calcium uniporter)	sp|O64823|MCU2_ARATH(Calcium uniporter protein 2, mitochondrial OS=Arabidopsis thaliana OX=3702 GN=At2g23790 PE=2 SV=1)
TraesCS5A02G526300	1.13667	5.14667	4.67408	2.22468	6.45987e-08	7.82967e-06	up	XP_020162858.1(uncharacterized protein LOC109748233 isoform X2 [Aegilops tauschii subsp. tauschii])					ENOG4111QDI(S:Function unknown)	ENOG4111QDI(Alpha beta hydrolase fold protein)	PF00561.17(Abhydrolase_1:alpha/beta hydrolase fold); PF12146.5(Hydrolase_4:Serine aminopeptidase, S33)
TraesCS3B02G611800	2.22	10.0533	4.73324	2.24283	6.47787e-08	7.83305e-06	up	XP_020185555.1(soluble inorganic pyrophosphatase 1-like [Aegilops tauschii subsp. tauschii])	GO:0005737(cellular_component:cytoplasm); GO:0006796(biological_process:phosphate-containing compound metabolic process); GO:0000287(molecular_function:magnesium ion binding); GO:0004427(molecular_function:inorganic diphosphatase activity)	K01507	ppa	map00190(Oxidative phosphorylation)	COG0221(C:Energy production and conversion)	COG0221(Pyrophosphate phospho-hydrolase)	PF00719.16(Pyrophosphatase:Inorganic pyrophosphatase)	sp|Q9LFF9|IPYR4_ARATH(Soluble inorganic pyrophosphatase 4 OS=Arabidopsis thaliana OX=3702 GN=PPA4 PE=1 SV=1)
TraesCS3B02G378100	0	3.22	518.043	9.01693	6.54867e-08	7.90012e-06	up	AAX21518.1(LOB1 [Triticum aestivum])					ENOG4111QRV(S:Function unknown)	ENOG4111QRV(lob domain-containing protein)	PF03195.11(DUF260:Protein of unknown function DUF260)	sp|Q8L5T5|LBD15_ARATH(LOB domain-containing protein 15 OS=Arabidopsis thaliana OX=3702 GN=LBD15 PE=1 SV=2)
TraesCS3A02G272900	0.666667	3.34667	5.30469	2.40727	6.61926e-08	7.94804e-06	up	XP_020180228.1(serine/threonine-protein kinase HT1-like [Aegilops tauschii subsp. tauschii])	GO:0006468(biological_process:protein phosphorylation); GO:0005524(molecular_function:ATP binding); GO:0004672(molecular_function:protein kinase activity)				COG0515(T:Signal transduction mechanisms); COG0666(S:Function unknown)	COG0515(Serine Threonine protein kinase); COG0666(Ankyrin Repeat)	PF07714.14(Pkinase_Tyr:Protein tyrosine kinase); PF00069.22(Pkinase:Protein kinase domain); PF12796.4(Ank_2:Ankyrin repeats (3 copies)); PF13857.3(Ank_5:Ankyrin repeats (many copies)); PF00023.27(Ank:Ankyrin repeat); PF13637.3(Ank_4:Ankyrin repeats (many copies)); PF01636.20(APH:Phosphotransferase enzyme family)	sp|F4IS56|ILK1_ARATH(Integrin-linked protein kinase 1 OS=Arabidopsis thaliana OX=3702 GN=ILK1 PE=1 SV=1)
TraesCS1B02G230500	4.76	16.0033	3.45161	1.78727	6.61466e-08	7.94804e-06	up	AJL35122.1(methionine sulfoxide reductase MSRA4.1 [Triticum aestivum x Thinopyrum elongatum])	GO:0008113(molecular_function:peptide-methionine (S)-S-oxide reductase activity); GO:0009651(biological_process:response to salt stress); GO:0030091(biological_process:protein repair); GO:0006979(biological_process:response to oxidative stress); GO:0055114(biological_process:oxidation-reduction process); GO:0009507(cellular_component:chloroplast)	K07304	msrA		COG0225(F:Nucleotide transport and metabolism)	COG0225(Major role in the synthesis of nucleoside triphosphates other than ATP. The ATP gamma phosphate is transferred to the NDP beta phosphate via a ping-pong mechanism, using a phosphorylated active-site intermediate (By similarity))	PF01625.18(PMSR:Peptide methionine sulfoxide reductase)	sp|Q336R9|MSRA4_ORYSJ(Peptide methionine sulfoxide reductase A4, chloroplastic OS=Oryza sativa subsp. japonica OX=39947 GN=MSRA4 PE=2 SV=2)
TraesCS6B02G240900	0.223333	1.08333	4.87091	2.28419	6.67004e-08	7.9904e-06	up	XP_020196105.1(uncharacterized membrane protein At3g27390-like isoform X1 [Aegilops tauschii subsp. tauschii])					ENOG410Y9F4(S:Function unknown)	ENOG410Y9F4(-)		sp|Q8GUM4|Y3739_ARATH(Uncharacterized membrane protein At3g27390 OS=Arabidopsis thaliana OX=3702 GN=At3g27390 PE=1 SV=2)
TraesCS1B02G233000	9.39	2.36333	0.243817	-2.03613	6.88496e-08	8.22873e-06	down	EMS68560.1(hypothetical protein TRIUR3_11340 [Triticum urartu])					ENOG410YJ9C(G:Carbohydrate transport and metabolism); ENOG41105YF(S:Function unknown)	ENOG410YJ9C(Transporter); ENOG41105YF(-)
TraesCS3B02G162300	6.52333	15.4967	2.40655	1.26697	6.90849e-08	8.23773e-06	up	XP_020189859.1(protein DJ-1 homolog B-like [Aegilops tauschii subsp. tauschii])	GO:0005829(cellular_component:cytosol); GO:0070301(biological_process:cellular response to hydrogen peroxide); GO:0003713(molecular_function:transcription coactivator activity); GO:0005739(cellular_component:mitochondrion); GO:0006357(biological_process:regulation of transcription from RNA polymerase II promoter); GO:0019249(biological_process:lactate biosynthetic process); GO:0019172(molecular_f…				COG0693(S:Function unknown)	COG0693(PfpI family)	PF01965.21(DJ-1_PfpI:DJ-1/PfpI family)	sp|Q9MAH3|DJ1B_ARATH(Protein DJ-1 homolog B OS=Arabidopsis thaliana OX=3702 GN=DJ1B PE=1 SV=1)
TraesCS2D02G168800	1.66667	8.26667	5.24225	2.39018	7.11937e-08	8.46959e-06	up	XP_020155576.1(leucine-rich repeat extensin-like protein 6 [Aegilops tauschii subsp. tauschii])					ENOG410Y973(S:Function unknown)	ENOG410Y973(leucine-rich repeat extensin-like protein)	PF13855.3(LRR_8:Leucine rich repeat); PF12799.4(LRR_4:Leucine Rich repeats (2 copies)); PF08263.9(LRRNT_2:Leucine rich repeat N-terminal domain)	sp|Q9T0K5|LRX3_ARATH(Leucine-rich repeat extensin-like protein 3 OS=Arabidopsis thaliana OX=3702 GN=LRX3 PE=1 SV=1)
TraesCS2B02G037400	0.0433333	1.05667	26.3547	4.71999	7.19566e-08	8.54062e-06	up	XP_020166955.1(putative amidase C869.01 [Aegilops tauschii subsp. tauschii])		K01426	E3.5.1.4, amiE	map00360(Phenylalanine metabolism); map00330(Arginine and proline metabolism); map00380(Tryptophan metabolism)	COG0154(J:Translation, ribosomal structure and biogenesis)	COG0154(Allows the formation of correctly charged Gln-tRNA(Gln) through the transamidation of misacylated Glu-tRNA(Gln) in organisms which lack glutaminyl-tRNA synthetase. The reaction takes place in the presence of glutamine and ATP through an activated gamma-phospho-Glu-tRNA(Gln) (By similarity))	PF01425.18(Amidase:Amidase)	sp|A0A1P8B760|AMI4G_ARATH(Probable amidase At4g34880 OS=Arabidopsis thaliana OX=3702 GN=At4g34880 PE=2 SV=1)
TraesCS3A02G022700	0.03	0.65	22.1387	4.4685	7.26075e-08	8.59807e-06	up	XP_020183545.1(glycine-rich domain-containing protein 1-like [Aegilops tauschii subsp. tauschii])					ENOG4111FEQ(S:Function unknown)	ENOG4111FEQ(Protein of unknown function (DUF1399))	PF07173.9(DUF1399:Protein of unknown function (DUF1399))	sp|Q9SZJ2|GRDP2_ARATH(Glycine-rich domain-containing protein 2 OS=Arabidopsis thaliana OX=3702 GN=GRDP2 PE=2 SV=1)
TraesCS2A02G257600	0.616667	0	0.00603247	-7.37303	7.43411e-08	8.78317e-06	down	XP_020191894.1(uncharacterized protein LOC109777743 [Aegilops tauschii subsp. tauschii])					COG0509(E:Amino acid transport and metabolism)	COG0509(The glycine cleavage system catalyzes the degradation of glycine. The H protein shuttles the methylamine group of glycine from the P protein to the T protein (By similarity))
TraesCS5B02G169200	0.0166667	2.20667	138.396	7.11266	7.4832e-08	8.82093e-06	up	BAK01008.1(predicted protein [Hordeum vulgare subsp. vulgare])	GO:0005737(cellular_component:cytoplasm); GO:0030001(biological_process:metal ion transport); GO:0046916(biological_process:cellular transition metal ion homeostasis); GO:0046914(molecular_function:transition metal ion binding)				ENOG410ZCT8(S:Function unknown); ENOG410Z1J1(S:Function unknown)	ENOG410ZCT8(-); ENOG410Z1J1(-)
TraesCS7D02G426000	0.23	1.17333	5.51075	2.46225	7.55568e-08	8.88603e-06	up	XP_020162244.1(tyrosine-sulfated glycopeptide receptor 1-like [Aegilops tauschii subsp. tauschii])	GO:0006468(biological_process:protein phosphorylation); GO:0016310(biological_process:phosphorylation); GO:0016021(cellular_component:integral component of membrane); GO:0016020(cellular_component:membrane); GO:0000166(molecular_function:nucleotide binding); GO:0004674(molecular_function:protein serine/threonine kinase activity); GO:0004672(molecular_function:protein kinase activity); GO:0005524(…				COG4886(S:Function unknown)	COG4886(leucine Rich Repeat)	PF00069.22(Pkinase:Protein kinase domain); PF07714.14(Pkinase_Tyr:Protein tyrosine kinase); PF13855.3(LRR_8:Leucine rich repeat); PF12799.4(LRR_4:Leucine Rich repeats (2 copies)); PF08263.9(LRRNT_2:Leucine rich repeat N-terminal domain)	sp|Q9C7S5|PSYR1_ARATH(Tyrosine-sulfated glycopeptide receptor 1 OS=Arabidopsis thaliana OX=3702 GN=PSY1R PE=1 SV=1)
TraesCS1A02G365300	2.88667	0.343333	0.115712	-3.11139	7.57962e-08	8.89388e-06	down	XP_020160065.1(probable polygalacturonase At1g80170 [Aegilops tauschii subsp. tauschii])	GO:0016787(molecular_function:hydrolase activity); GO:0005975(biological_process:carbohydrate metabolic process); GO:0016798(molecular_function:hydrolase activity, acting on glycosyl bonds); GO:0008152(biological_process:metabolic process); GO:0004650(molecular_function:polygalacturonase activity)				COG5434(M:Cell wall/membrane/envelope biogenesis)	COG5434(Glycoside hydrolase family 28)	PF00295.14(Glyco_hydro_28:Glycosyl hydrolases family 28)	sp|Q94AJ5|PGLR5_ARATH(Probable polygalacturonase At1g80170 OS=Arabidopsis thaliana OX=3702 GN=At1g80170 PE=1 SV=1)
TraesCS3B02G329800	9.8	2.89333	0.295997	-1.75635	7.60626e-08	8.90485e-06	down	XP_020197989.1(phosphoenolpyruvate carboxylase, housekeeping isozyme [Aegilops tauschii subsp. tauschii])	GO:0005737(cellular_component:cytoplasm); GO:0006099(biological_process:tricarboxylic acid cycle); GO:0015977(biological_process:carbon fixation); GO:0008964(molecular_function:phosphoenolpyruvate carboxylase activity); GO:0015979(biological_process:photosynthesis)	K01595	ppc	map00620(Pyruvate metabolism); map00710(Carbon fixation in photosynthetic organisms)	COG2352(C:Energy production and conversion)	COG2352(phosphoenolpyruvate carboxylase activity)	PF00311.14(PEPcase:Phosphoenolpyruvate carboxylase)	sp|P29193|CAPP1_SACHY(Phosphoenolpyruvate carboxylase, housekeeping isozyme OS=Saccharum hybrid OX=15819 PE=3 SV=1)
TraesCS4B02G011200	1.91333	0.0866667	0.0449735	-4.47478	7.72677e-08	9.02543e-06	down	XP_020168583.1(histidine-containing phosphotransfer protein 2-like [Aegilops tauschii subsp. tauschii])	GO:0044424(cellular_component:intracellular part); GO:0007165(biological_process:signal transduction); GO:0004871(molecular_function:signal transducer activity)	K14490	AHP	map04075(Plant hormone signal transduction)	COG2198(T:Signal transduction mechanisms)	COG2198(Histidine kinase)		sp|Q6VAK4|OHP2_ORYSJ(Histidine-containing phosphotransfer protein 2 OS=Oryza sativa subsp. japonica OX=39947 GN=AHP2 PE=1 SV=1)
TraesCS1B02G034400	48.6667	127.983	2.55091	1.35101	7.81054e-08	9.10264e-06	up	XP_020201256.1(subtilisin-chymotrypsin inhibitor-2A-like [Aegilops tauschii subsp. tauschii])	GO:0010951(biological_process:negative regulation of endopeptidase activity); GO:0009611(biological_process:response to wounding); GO:0004867(molecular_function:serine-type endopeptidase inhibitor activity)				ENOG411049I(S:Function unknown); ENOG41106R1(S:Function unknown)	ENOG411049I(Potato inhibitor I family); ENOG41106R1(Potato inhibitor I family)	PF00280.15(potato_inhibit:Potato inhibitor I family)	sp|P01053|ICI2_HORVU(Subtilisin-chymotrypsin inhibitor-2A OS=Hordeum vulgare OX=4513 PE=1 SV=2)
TraesCS5D02G199500	9.48667	2.79	0.288703	-1.79234	7.89706e-08	9.18269e-06	down	EMS58641.1(hypothetical protein TRIUR3_09648 [Triticum urartu])	GO:0005737(cellular_component:cytoplasm); GO:0030001(biological_process:metal ion transport); GO:0046872(molecular_function:metal ion binding); GO:0046916(biological_process:cellular transition metal ion homeostasis); GO:0046914(molecular_function:transition metal ion binding)				COG2608(S:Function unknown)	COG2608(heavy metal transport detoxification protein)	PF00403.23(HMA:Heavy-metal-associated domain)	sp|O65657|HIP23_ARATH(Heavy metal-associated isoprenylated plant protein 23 OS=Arabidopsis thaliana OX=3702 GN=HIPP23 PE=1 SV=1)
TraesCS6D02G034200	7.76333	31.5067	3.31944	1.73094	7.9661e-08	9.24211e-06	up	XP_020191662.1(peroxidase 45-like [Aegilops tauschii subsp. tauschii])	GO:0016491(molecular_function:oxidoreductase activity); GO:0020037(molecular_function:heme binding); GO:0050896(biological_process:response to stimulus); GO:0009987(biological_process:cellular process); GO:0004601(molecular_function:peroxidase activity); GO:0098869(biological_process:cellular oxidant detoxification); GO:0042744(biological_process:hydrogen peroxide catabolic process); GO:0005488(m…	K00430	E1.11.1.7	map00940(Phenylpropanoid biosynthesis)	ENOG41103XR(S:Function unknown); ENOG411081X(S:Function unknown)	ENOG41103XR(Peroxidase); ENOG411081X(Peroxidase)	PF00141.20(peroxidase:Peroxidase)	sp|Q96522|PER45_ARATH(Peroxidase 45 OS=Arabidopsis thaliana OX=3702 GN=PER45 PE=1 SV=1)
TraesCS7B02G136600	0.833333	3.04333	3.72001	1.89531	8.26739e-08	9.57011e-06	up	XP_020176318.1(probable amino-acid acetyltransferase NAGS2, chloroplastic [Aegilops tauschii subsp. tauschii])	GO:0005737(cellular_component:cytoplasm); GO:0004042(molecular_function:acetyl-CoA:L-glutamate N-acetyltransferase activity); GO:0006526(biological_process:arginine biosynthetic process)	K14682	argAB	map00220(Arginine biosynthesis)	COG1246(E:Amino acid transport and metabolism)	COG1246(n-acetylglutamate synthase)	PF00696.25(AA_kinase:Amino acid kinase family); PF00583.22(Acetyltransf_1:Acetyltransferase (GNAT) family); PF13508.4(Acetyltransf_7:Acetyltransferase (GNAT) domain); PF13673.4(Acetyltransf_10:Acetyltransferase (GNAT) domain)	sp|B5X4Z4|NAGS2_ARATH(Probable amino-acid acetyltransferase NAGS2, chloroplastic OS=Arabidopsis thaliana OX=3702 GN=NAGS2 PE=1 SV=1)
TraesCS2A02G026700	0.426667	2.66333	6.38406	2.67447	8.2867e-08	9.57096e-06	up	XP_020166934.1(1-aminocyclopropane-1-carboxylate oxidase homolog 1-like [Aegilops tauschii subsp. tauschii])	GO:0051213(molecular_function:dioxygenase activity)				COG3491(S:Function unknown)	COG3491(2OGFe(II) oxygenase)	PF03171.17(2OG-FeII_Oxy:2OG-Fe(II) oxygenase superfamily); PF14226.3(DIOX_N:non-haem dioxygenase in morphine synthesis N-terminal)	sp|Q84MB3|ACCH1_ARATH(1-aminocyclopropane-1-carboxylate oxidase homolog 1 OS=Arabidopsis thaliana OX=3702 GN=At1g06620 PE=2 SV=1)
TraesCS2D02G506600	2.4	7.23	3.14403	1.65262	8.35875e-08	9.63257e-06	up	XP_020186523.1(NADPH--cytochrome P450 reductase-like [Aegilops tauschii subsp. tauschii])	GO:0030586(molecular_function:[methionine synthase] reductase activity); GO:0016021(cellular_component:integral component of membrane); GO:0005789(cellular_component:endoplasmic reticulum membrane); GO:0003958(molecular_function:NADPH-hemoprotein reductase activity); GO:0010181(molecular_function:FMN binding); GO:0055114(biological_process:oxidation-reduction process)	K00327	POR		COG0369(K:Transcription)	COG0369(Transcription factor)	PF00667.17(FAD_binding_1:FAD binding domain); PF00258.22(Flavodoxin_1:Flavodoxin); PF00175.18(NAD_binding_1:Oxidoreductase NAD-binding domain)	sp|Q05001|NCPR_CATRO(NADPH--cytochrome P450 reductase OS=Catharanthus roseus OX=4058 GN=CPR PE=2 SV=1)
TraesCS2D02G487000	10.0533	40.88	4.2391	2.08376	8.47165e-08	9.74088e-06	up	XP_020159660.1(uncharacterized protein LOC109744929 [Aegilops tauschii subsp. tauschii])					ENOG410YZKG(S:Function unknown)	ENOG410YZKG(Dehydrogenase)	PF12609.5(DUF3774:Wound-induced protein)
TraesCS4D02G009600	4.57333	0.81	0.173101	-2.53032	8.52669e-08	9.78234e-06	down	XP_020183984.1(histidine-containing phosphotransfer protein 2-like [Aegilops tauschii subsp. tauschii])	GO:0005737(cellular_component:cytoplasm); GO:0009736(biological_process:cytokinin-activated signaling pathway); GO:0000160(biological_process:phosphorelay signal transduction system); GO:0005634(cellular_component:nucleus); GO:0009927(molecular_function:histidine phosphotransfer kinase activity); GO:0016310(biological_process:phosphorylation); GO:0043424(molecular_function:protein histidine kinas…	K14490	AHP	map04075(Plant hormone signal transduction)	COG2198(T:Signal transduction mechanisms)	COG2198(Histidine kinase)		sp|Q6VAK4|OHP2_ORYSJ(Histidine-containing phosphotransfer protein 2 OS=Oryza sativa subsp. japonica OX=39947 GN=AHP2 PE=1 SV=1)
TraesCSU02G111300	1.89333	0.266667	0.138089	-2.85633	8.60022e-08	9.84476e-06	down	XP_020195209.1(probable serine/threonine-protein kinase PIX13 [Aegilops tauschii subsp. tauschii])	GO:0009536(cellular_component:plastid); GO:0016301(molecular_function:kinase activity)				COG0515(T:Signal transduction mechanisms)	COG0515(Serine Threonine protein kinase)	PF07714.14(Pkinase_Tyr:Protein tyrosine kinase); PF00069.22(Pkinase:Protein kinase domain)	sp|Q9SII6|PIX13_ARATH(Probable serine/threonine-protein kinase PIX13 OS=Arabidopsis thaliana OX=3702 GN=PIX13 PE=1 SV=2)
TraesCS2B02G459800	1.01667	4.1	4.591	2.19881	8.79185e-08	1.00418e-05	up	XP_020164352.1(myb family transcription factor PHL11-like [Aegilops tauschii subsp. tauschii])	GO:0006355(biological_process:regulation of transcription, DNA-templated); GO:0005634(cellular_component:nucleus); GO:0006351(biological_process:transcription, DNA-templated); GO:0003677(molecular_function:DNA binding)				ENOG410YGU0(K:Transcription)	ENOG410YGU0(Myb-like DNA-binding domain)	PF14379.3(Myb_CC_LHEQLE:MYB-CC type transfactor, LHEQLE motif); PF00249.28(Myb_DNA-binding:Myb-like DNA-binding domain)	sp|C0SVS4|PHLB_ARATH(Myb family transcription factor PHL11 OS=Arabidopsis thaliana OX=3702 GN=PHL11 PE=1 SV=1)
TraesCS2B02G387000	0.0733333	6.64667	101.025	6.65857	8.90181e-08	1.01449e-05	up	XP_020156867.1(myb-related protein Myb4-like [Aegilops tauschii subsp. tauschii])		K09422	MYBP		COG5147(S:Function unknown)	COG5147(Remorin family)	PF00249.28(Myb_DNA-binding:Myb-like DNA-binding domain); PF13921.3(Myb_DNA-bind_6:Myb-like DNA-binding domain)	sp|Q9M2D9|MYB17_ARATH(Transcription factor MYB41 OS=Arabidopsis thaliana OX=3702 GN=MYB17 PE=1 SV=1)
TraesCS3D02G448800	0.1	10.44	121.198	6.92122	9.0935e-08	1.03405e-05	up	XP_020153505.1(esterase PIR7B-like [Aegilops tauschii subsp. tauschii])	GO:0016787(molecular_function:hydrolase activity); GO:0052689(molecular_function:carboxylic ester hydrolase activity)	K08233	PNAE	map00901(Indole alkaloid biosynthesis)	ENOG410YFAC(S:Function unknown); ENOG4111WPK(S:Function unknown); ENOG4111IVV(S:Function unknown)	ENOG410YFAC(Methylketone synthase); ENOG4111WPK(alpha/beta hydrolase fold); ENOG4111IVV(esterase)	PF12697.4(Abhydrolase_6:Alpha/beta hydrolase family); PF00561.17(Abhydrolase_1:alpha/beta hydrolase fold); PF12146.5(Hydrolase_4:Serine aminopeptidase, S33)	sp|Q0JG99|PIR7B_ORYSJ(Esterase PIR7B OS=Oryza sativa subsp. japonica OX=39947 GN=PIR7B PE=2 SV=2)
TraesCS2A02G107200	1.92333	6.35	3.4108	1.77011	9.19312e-08	1.04307e-05	up	XP_020179744.1(peroxidase-like [Aegilops tauschii subsp. tauschii])	GO:0020037(molecular_function:heme binding); GO:0004601(molecular_function:peroxidase activity); GO:0098869(biological_process:cellular oxidant detoxification); GO:0042744(biological_process:hydrogen peroxide catabolic process); GO:0046872(molecular_function:metal ion binding); GO:0006979(biological_process:response to oxidative stress); GO:0055114(biological_process:oxidation-reduction process);…	K00430	E1.11.1.7	map00940(Phenylpropanoid biosynthesis)	ENOG410YAA5(S:Function unknown); ENOG41116QV(S:Function unknown)	ENOG410YAA5(peroxidase); ENOG41116QV(peroxidase)	PF00141.20(peroxidase:Peroxidase)	sp|Q05855|PER1_WHEAT(Peroxidase OS=Triticum aestivum OX=4565 PE=2 SV=1)
TraesCS5A02G282700	13.4533	4.04333	0.302911	-1.72304	9.33222e-08	1.05653e-05	down	EMS47811.1(Protein SRG1 [Triticum urartu])	GO:0046872(molecular_function:metal ion binding); GO:0051213(molecular_function:dioxygenase activity)				COG3491(S:Function unknown)	COG3491(2OGFe(II) oxygenase)	PF14226.3(DIOX_N:non-haem dioxygenase in morphine synthesis N-terminal); PF03171.17(2OG-FeII_Oxy:2OG-Fe(II) oxygenase superfamily)	sp|Q39224|SRG1_ARATH(Protein SRG1 OS=Arabidopsis thaliana OX=3702 GN=SRG1 PE=2 SV=1)
TraesCS7A02G408900	0.8	2.30667	3.00451	1.58713	9.41965e-08	1.06409e-05	up	XP_020172885.1(uncharacterized zinc finger CCHC domain-containing protein At4g19190 [Aegilops tauschii subsp. tauschii])	GO:0044710(biological_process:single-organism metabolic process); GO:0016628(molecular_function:oxidoreductase activity, acting on the CH-CH group of donors, NAD or NADP as acceptor)				ENOG410ZVMR(S:Function unknown); ENOG41100B6(S:Function unknown); COG0287(E:Amino acid transport and metabolism)	ENOG410ZVMR(corepressor interacting with RBPJ, 1); ENOG41100B6(N-terminal domain of CBF1 interacting co-repressor CIR); COG0287(prephenate dehydrogenase)	PF10197.6(Cir_N:N-terminal domain of CBF1 interacting co-repressor CIR); PF15288.3(zf-CCHC_6:Zinc knuckle)	sp|Q8VZ67|Y4919_ARATH(Uncharacterized zinc finger CCHC domain-containing protein At4g19190 OS=Arabidopsis thaliana OX=3702 GN=At4g19190 PE=2 SV=1)
TraesCS3D02G025700	63.7867	184.363	2.97426	1.57253	9.91286e-08	1.11736e-05	up	XP_020154114.1(Bowman-Birk type trypsin inhibitor-like [Aegilops tauschii subsp. tauschii])					ENOG41105CZ(S:Function unknown); ENOG41107KS(S:Function unknown); ENOG41104XT(S:Function unknown)	ENOG41105CZ(BowB); ENOG41107KS(Bowman-Birk serine protease inhibitor family); ENOG41104XT(BowB)	PF00228.17(Bowman-Birk_leg:Bowman-Birk serine protease inhibitor family)	sp|P12940|IBB_HORVU(Bowman-Birk type trypsin inhibitor OS=Hordeum vulgare OX=4513 GN=BBBI PE=1 SV=1)
TraesCS7A02G303400	9.83667	24.1267	2.50959	1.32745	1.02535e-07	1.15323e-05	up	XP_020149942.1(transmembrane protein 120 homolog [Aegilops tauschii subsp. tauschii])					ENOG410XT6G(S:Function unknown)	ENOG410XT6G(Transmembrane protein 120B)	PF07851.10(TMPIT:TMPIT-like protein)	sp|Q54IK2|TM120_DICDI(Transmembrane protein 120 homolog OS=Dictyostelium discoideum OX=44689 GN=tmem120 PE=3 SV=1)
TraesCS3D02G245500	0.37	2.01	5.65103	2.49851	1.05635e-07	1.18551e-05	up	XP_020160558.1(NAC domain-containing protein 73 [Aegilops tauschii subsp. tauschii])	GO:0006355(biological_process:regulation of transcription, DNA-templated); GO:0006351(biological_process:transcription, DNA-templated); GO:0003677(molecular_function:DNA binding)				ENOG410YF7Q(S:Function unknown)	ENOG410YF7Q(NAC domain-containing protein 8-like)	PF02365.12(NAM:No apical meristem (NAM) protein)	sp|O49459|NAC73_ARATH(NAC domain-containing protein 73 OS=Arabidopsis thaliana OX=3702 GN=NAC073 PE=2 SV=1)
TraesCS3D02G319200	1.06333	0.106667	0.102582	-3.28515	1.08785e-07	1.2182e-05	down	XP_020164122.1(homeobox-leucine zipper protein TF1-like [Aegilops tauschii subsp. tauschii])	GO:0005488(molecular_function:binding); GO:0006355(biological_process:regulation of transcription, DNA-templated); GO:0005634(cellular_component:nucleus); GO:0008289(molecular_function:lipid binding); GO:0043565(molecular_function:sequence-specific DNA binding)				ENOG41106H4(K:Transcription); ENOG411107H(K:Transcription)	ENOG41106H4(START domain); ENOG411107H(Homeobox-leucine zipper protein)	PF01852.16(START:START domain); PF00046.26(Homeobox:Homeobox domain)	sp|Q5ZAY0|TF1_ORYSJ(Homeobox-leucine zipper protein TF1 OS=Oryza sativa subsp. japonica OX=39947 GN=TF1 PE=2 SV=1)
TraesCS6D02G357700	0.243333	1.57667	6.74165	2.7531	1.09413e-07	1.22257e-05	up	XP_020165312.1(transcription factor SPATULA-like isoform X1 [Aegilops tauschii subsp. tauschii])					ENOG410YQY7(K:Transcription)	ENOG410YQY7(Transcription factor)	PF00010.23(HLH:Helix-loop-helix DNA-binding domain)	sp|Q9FUA4|SPT_ARATH(Transcription factor SPATULA OS=Arabidopsis thaliana OX=3702 GN=SPT PE=1 SV=1)
TraesCS7D02G177300	1.97	0.17	0.0886782	-3.49528	1.13651e-07	1.26719e-05	down	XP_020177550.1(protein CURVATURE THYLAKOID 1D, chloroplastic-like [Aegilops tauschii subsp. tauschii])	GO:0016020(cellular_component:membrane); GO:0009536(cellular_component:plastid)				ENOG410ZP0J(S:Function unknown); ENOG4111UCM(S:Function unknown)	ENOG410ZP0J(-); ENOG4111UCM(-)	PF14159.3(CAAD:CAAD domains of cyanobacterial aminoacyl-tRNA synthetase)	sp|Q8LDD3|CUT1D_ARATH(Protein CURVATURE THYLAKOID 1D, chloroplastic OS=Arabidopsis thaliana OX=3702 GN=CURT1D PE=1 SV=1)
TraesCS1A02G014000	30.7	8.23	0.254065	-1.97673	1.14609e-07	1.2751e-05	down	AIA66999.1(defensin [Triticum aestivum])	GO:0006952(biological_process:defense response); GO:0050832(biological_process:defense response to fungus); GO:0031640(biological_process:killing of cells of other organism); GO:0051704(biological_process:multi-organism process)				ENOG411075P(S:Function unknown); ENOG41105Z5(S:Function unknown); ENOG410YS7V(S:Function unknown); ENOG410YS8Z(S:Function unknown); ENOG41108NP(S:Function unknown)	ENOG411075P(Gamma-thionin family); ENOG41105Z5(Gamma-thionin family); ENOG410YS7V(F-box domain); ENOG410YS8Z(F-box protein); ENOG41108NP(Gamma-thionin family)	PF00304.17(Gamma-thionin:Gamma-thionin family)	sp|P84964|DEF12_TRIMO(Defensin Tm-AMP-D1.2 OS=Triticum monococcum OX=4568 PE=1 SV=1)
TraesCS5D02G405100	66.84	27.6833	0.417572	-1.2599	1.14936e-07	1.27599e-05	down	XP_020173162.1(lamin-like protein [Aegilops tauschii subsp. tauschii])	GO:0016020(cellular_component:membrane)				ENOG410YVVN(S:Function unknown)	ENOG410YVVN(Laminlike)	PF02298.14(Cu_bind_like:Plastocyanin-like domain)	sp|Q39131|LAML_ARATH(Lamin-like protein OS=Arabidopsis thaliana OX=3702 GN=At5g15350 PE=1 SV=1)
TraesCS3B02G255200	0.253333	1.57333	6.25015	2.64389	1.15529e-07	1.27981e-05	up	CDM83438.1(unnamed protein product [Triticum aestivum])	GO:0006855(biological_process:drug transmembrane transport); GO:0015297(molecular_function:antiporter activity); GO:0016021(cellular_component:integral component of membrane); GO:0015238(molecular_function:drug transmembrane transporter activity)	K03327	TC.MATE, SLC47A, norM, mdtK, dinF		COG0534(V:Defense mechanisms)	COG0534(Mate efflux family protein)	PF01554.15(MatE:MatE)	sp|Q9C994|DTX14_ARATH(Protein DETOXIFICATION 14 OS=Arabidopsis thaliana OX=3702 GN=DTX14 PE=1 SV=1)
TraesCS7D02G088500	16.56	4.10667	0.241874	-2.04767	1.17647e-07	1.30048e-05	down	XP_020158651.1(early nodulin-93-like [Aegilops tauschii subsp. tauschii])	GO:0016020(cellular_component:membrane)				ENOG410YVQQ(S:Function unknown)	ENOG410YVQQ(early nodulin)	PF03386.11(ENOD93:Early nodulin 93 ENOD93 protein)	sp|Q02921|NO93_SOYBN(Early nodulin-93 OS=Glycine max OX=3847 PE=2 SV=1)
TraesCS2A02G534000	166.153	79.3567	0.450413	-1.15068	1.18797e-07	1.31038e-05	down	XP_015613964.1(PREDICTED: non-specific lipid-transfer protein 2P [Oryza sativa Japonica Group])					ENOG410Z1B5(S:Function unknown); ENOG4111CMZ(O:Posttranslational modification, protein turnover, chaperones); ENOG410YV7D(S:Function unknown)	ENOG410Z1B5(Bifunctional inhibitor lipid-transfer protein seed storage 2S albumin-like protein); ENOG4111CMZ(Protease inhibitor seed storage lipid transfer protein); ENOG410YV7D(Bifunctional inhibitor lipid-transfer protein seed storage 2S albumin-like protein)	PF14368.3(LTP_2:Probable lipid transfer); PF00234.19(Tryp_alpha_amyl:Protease inhibitor/seed storage/LTP family)	sp|P82900|NLT2G_WHEAT(Non-specific lipid-transfer protein 2G OS=Triticum aestivum OX=4565 PE=1 SV=2)
TraesCS7D02G539500	0.04	1.08	27.5862	4.78588	1.23492e-07	1.35925e-05	up	XP_020183038.1(aquaporin NIP1-3-like [Aegilops tauschii subsp. tauschii])		K09874	NIP		COG0580(G:Carbohydrate transport and metabolism)	COG0580(Channel that permits osmotically driven movement of water in both directions. It is involved in the osmoregulation and in the maintenance of cell turgor during volume expansion in rapidly growing cells. It mediates rapid entry or exit of water in response to abrupt changes in osmolarity (By similarity))	PF00230.17(MIP:Major intrinsic protein)	sp|Q0DK16|NIP13_ORYSJ(Aquaporin NIP1-3 OS=Oryza sativa subsp. japonica OX=39947 GN=NIP1-3 PE=3 SV=2)
TraesCS3B02G440500	13.39	5.77	0.435821	-1.19819	1.23959e-07	1.36149e-05	down	CDM85453.1(unnamed protein product [Triticum aestivum])	GO:0051213(molecular_function:dioxygenase activity)				COG3491(S:Function unknown)	COG3491(2OGFe(II) oxygenase)	PF14226.3(DIOX_N:non-haem dioxygenase in morphine synthesis N-terminal); PF03171.17(2OG-FeII_Oxy:2OG-Fe(II) oxygenase superfamily)	sp|A2A1A0|NCS1_COPJA(S-norcoclaurine synthase 1 OS=Coptis japonica OX=3442 GN=NCS1 PE=1 SV=1)
TraesCS4B02G249400	2768.46	998.003	0.354367	-1.49668	1.27529e-07	1.39771e-05	down	XP_020172029.1(trypsin/alpha-amylase inhibitor CMX1/CMX3 [Aegilops tauschii subsp. tauschii])	GO:0010951(biological_process:negative regulation of endopeptidase activity); GO:0005576(cellular_component:extracellular region); GO:0010466(biological_process:negative regulation of peptidase activity); GO:0030414(molecular_function:peptidase inhibitor activity); GO:0004867(molecular_function:serine-type endopeptidase inhibitor activity)				ENOG411089M(S:Function unknown); ENOG41105ZG(S:Function unknown); ENOG411083X(S:Function unknown)	ENOG411089M(trypsin inhibitor); ENOG41105ZG(Protease inhibitor/seed storage/LTP family); ENOG411083X(Protease inhibitor/seed storage/LTP family)	PF00234.19(Tryp_alpha_amyl:Protease inhibitor/seed storage/LTP family)	sp|Q43723|IACX1_WHEAT(Trypsin/alpha-amylase inhibitor CMX1/CMX3 OS=Triticum aestivum OX=4565 PE=2 SV=1)
TraesCS7D02G064300	164.853	61.4433	0.368086	-1.44188	1.29106e-07	1.412e-05	down	AAF06938.1(granule-bound starch synthase WX-TtD protein [Aegilops tauschii])	GO:0009501(cellular_component:amyloplast); GO:0004373(molecular_function:glycogen (starch) synthase activity); GO:0009507(cellular_component:chloroplast); GO:0019252(biological_process:starch biosynthetic process)	K13679	WAXY	map00500(Starch and sucrose metabolism)	COG0297(S:Function unknown)	COG0297(-)	PF08323.8(Glyco_transf_5:Starch synthase catalytic domain); PF00534.17(Glycos_transf_1:Glycosyl transferases group 1); PF13692.3(Glyco_trans_1_4:Glycosyl transferases group 1)	sp|P27736|SSG1_WHEAT(Granule-bound starch synthase 1, chloroplastic/amyloplastic OS=Triticum aestivum OX=4565 GN=WAXY PE=1 SV=1)
TraesCS3B02G220100	0	0.793333	145.968	7.18951	1.30515e-07	1.42438e-05	up
TraesCS2A02G330000	0.273333	1.20333	4.60402	2.20289	1.33777e-07	1.4569e-05	up	XP_020171233.1(probably inactive leucine-rich repeat receptor-like protein kinase At5g06940 [Aegilops tauschii subsp. tauschii])	GO:0000166(molecular_function:nucleotide binding); GO:0016310(biological_process:phosphorylation); GO:0016020(cellular_component:membrane); GO:0016301(molecular_function:kinase activity); GO:0004672(molecular_function:protein kinase activity)				COG4886(S:Function unknown); COG0515(T:Signal transduction mechanisms)	COG4886(leucine Rich Repeat); COG0515(Serine Threonine protein kinase)	PF00069.22(Pkinase:Protein kinase domain); PF07714.14(Pkinase_Tyr:Protein tyrosine kinase); PF13855.3(LRR_8:Leucine rich repeat); PF12799.4(LRR_4:Leucine Rich repeats (2 copies)); PF08263.9(LRRNT_2:Leucine rich repeat N-terminal domain)	sp|Q9FL51|Y5694_ARATH(Probably inactive leucine-rich repeat receptor-like protein kinase At5g06940 OS=Arabidopsis thaliana OX=3702 GN=At5g06940 PE=3 SV=1)
TraesCS2A02G363700	0.0566667	1.43	26.3042	4.71722	1.3407e-07	1.457e-05	up	XP_020160473.1(uncharacterized protein LOC109745769 [Aegilops tauschii subsp. tauschii])					ENOG411163J(S:Function unknown)	ENOG411163J(No apical meristem (NAM) protein)	PF02365.12(NAM:No apical meristem (NAM) protein)
TraesCS2B02G553300	3.50333	10.5633	3.10831	1.63613	1.37558e-07	1.49177e-05	up	XP_020200607.1(shikimate kinase 3, chloroplastic [Aegilops tauschii subsp. tauschii])	GO:0016301(molecular_function:kinase activity); GO:0009423(biological_process:chorismate biosynthetic process); GO:0016310(biological_process:phosphorylation); GO:0000287(molecular_function:magnesium ion binding); GO:0004765(molecular_function:shikimate kinase activity); GO:0009507(cellular_component:chloroplast); GO:0019632(biological_process:shikimate metabolic process); GO:0005524(molecular_fu…	K00891	E2.7.1.71, aroK, aroL	map00400(Phenylalanine, tyrosine and tryptophan biosynthesis)	COG0703(E:Amino acid transport and metabolism)	COG0703(Catalyzes the specific phosphorylation of the 3-hydroxyl group of shikimic acid using ATP as a cosubstrate (By similarity))	PF01202.19(SKI:Shikimate kinase); PF13238.3(AAA_18:AAA domain); PF13189.3(Cytidylate_kin2:Cytidylate kinase-like family); PF13671.3(AAA_33:AAA domain)	sp|Q7X7H9|SK3_ORYSJ(Shikimate kinase 3, chloroplastic OS=Oryza sativa subsp. japonica OX=39947 GN=SK3 PE=1 SV=2)
TraesCS3D02G393900	4.89333	1.43667	0.297015	-1.75139	1.39998e-07	1.51504e-05	down	XP_020156531.1(gibberellin 20 oxidase 1-B-like [Aegilops tauschii subsp. tauschii])	GO:0009826(biological_process:unidimensional cell growth); GO:0044710(biological_process:single-organism metabolic process); GO:0009740(biological_process:gibberellic acid mediated signaling pathway); GO:0050896(biological_process:response to stimulus); GO:0048856(biological_process:anatomical structure development); GO:0009686(biological_process:gibberellin biosynthetic process); GO:0044767(biol…	K05282;K18054	E1.14.11.12;IDS3_2	map00904(Diterpenoid biosynthesis)	COG3491(S:Function unknown)	COG3491(2OGFe(II) oxygenase)	PF03171.17(2OG-FeII_Oxy:2OG-Fe(II) oxygenase superfamily); PF14226.3(DIOX_N:non-haem dioxygenase in morphine synthesis N-terminal)	sp|O04706|GAO1B_WHEAT(Gibberellin 20 oxidase 1-B OS=Triticum aestivum OX=4565 GN=GA20ox1B PE=2 SV=1)
TraesCS7D02G239400	8.73	30.51	3.60511	1.85005	1.40784e-07	1.52035e-05	up	BAD06321.1(putative caffeoyl CoA O-methyltransferase, partial [Triticum aestivum])	GO:0008757(molecular_function:S-adenosylmethionine-dependent methyltransferase activity); GO:0008171(molecular_function:O-methyltransferase activity); GO:0032259(biological_process:methylation); GO:0005739(cellular_component:mitochondrion)	K18883	ROMT		COG4122(S:Function unknown)	COG4122(O-methyltransferase)	PF01596.14(Methyltransf_3:O-methyltransferase); PF13578.3(Methyltransf_24:Methyltransferase domain)	sp|Q7F8T6|OMT17_ORYSJ(Tricin synthase 2 OS=Oryza sativa subsp. japonica OX=39947 GN=ROMT-17 PE=1 SV=1)
TraesCS3D02G539900	1.75333	9.26	4.88797	2.28924	1.4872e-07	1.59935e-05	up	XP_020185551.1(soluble inorganic pyrophosphatase 4-like [Aegilops tauschii subsp. tauschii])	GO:0005737(cellular_component:cytoplasm); GO:0006796(biological_process:phosphate-containing compound metabolic process); GO:0000287(molecular_function:magnesium ion binding); GO:0004427(molecular_function:inorganic diphosphatase activity)	K01507	ppa	map00190(Oxidative phosphorylation)	COG0221(C:Energy production and conversion)	COG0221(Pyrophosphate phospho-hydrolase)	PF00719.16(Pyrophosphatase:Inorganic pyrophosphatase)	sp|Q9LFF9|IPYR4_ARATH(Soluble inorganic pyrophosphatase 4 OS=Arabidopsis thaliana OX=3702 GN=PPA4 PE=1 SV=1)
TraesCS2B02G110300	0.136667	1.50667	11.9026	3.57321	1.4844e-07	1.59935e-05	up	XP_020166000.1(uncharacterized protein LOC109751524 [Aegilops tauschii subsp. tauschii])	GO:0005739(cellular_component:mitochondrion)				ENOG410Y929(O:Posttranslational modification, protein turnover, chaperones)	ENOG410Y929(DNAJ heat shock N-terminal domain-containing protein)	PF00515.25(TPR_1:Tetratricopeptide repeat); PF07719.14(TPR_2:Tetratricopeptide repeat)
TraesCS2A02G506000	0.11	1.55667	15.4688	3.95129	1.56937e-07	1.68419e-05	up	XP_020186524.1(purple acid phosphatase 22-like isoform X1 [Aegilops tauschii subsp. tauschii])	GO:0016311(biological_process:dephosphorylation); GO:0016021(cellular_component:integral component of membrane); GO:0046872(molecular_function:metal ion binding); GO:0003993(molecular_function:acid phosphatase activity)				COG1409(S:Function unknown)	COG1409(Hydrolyzes cAMP to 5'-AMP. Plays an important regulatory role in modulating the intracellular concentration of cAMP, thereby influencing cAMP-dependent processes (By similarity))	PF16656.2(Pur_ac_phosph_N:Purple acid Phosphatase, N-terminal domain); PF00149.25(Metallophos:Calcineurin-like phosphoesterase); PF14008.3(Metallophos_C:Iron/zinc purple acid phosphatase-like protein C)	sp|Q8S340|PPA22_ARATH(Purple acid phosphatase 22 OS=Arabidopsis thaliana OX=3702 GN=PAP22 PE=2 SV=1)
TraesCS6B02G184800	1.49	5.31333	3.71781	1.89445	1.6273e-07	1.74274e-05	up	XP_020168140.1(copper-transporting ATPase RAN1-like [Aegilops tauschii subsp. tauschii])		K17686	copA, ATP7	map04016(MAPK signaling pathway - plant)	COG2217(P:Inorganic ion transport and metabolism)	COG2217(p-type ATPase)	PF00122.17(E1-E2_ATPase:E1-E2 ATPase); PF00403.23(HMA:Heavy-metal-associated domain); PF00702.23(Hydrolase:haloacid dehalogenase-like hydrolase)	sp|A0A0P0X004|HMA9_ORYSJ(Cation-transporting ATPase HMA5 OS=Oryza sativa subsp. japonica OX=39947 GN=HMA9 PE=2 SV=1)
TraesCS1B02G232500	0.23	1.09667	4.93674	2.30356	1.67781e-07	1.7931e-05	up	XP_020169622.1(serine/arginine repetitive matrix protein 1-like [Aegilops tauschii subsp. tauschii])					ENOG410YMK4(S:Function unknown)	ENOG410YMK4(Hydroxyproline-rich glycoprotein family protein)	PF05553.8(DUF761:Cotton fibre expressed protein)
TraesCS7B02G285700	0.06	2.98	53.6657	5.74593	1.68175e-07	1.79358e-05	up	BAJ90025.1(predicted protein [Hordeum vulgare subsp. vulgare])	GO:0046658(cellular_component:anchored component of plasma membrane); GO:0030247(molecular_function:polysaccharide binding); GO:0016787(molecular_function:hydrolase activity); GO:0005975(biological_process:carbohydrate metabolic process); GO:0004553(molecular_function:hydrolase activity, hydrolyzing O-glycosyl compounds)				ENOG41107PB(S:Function unknown)	ENOG41107PB(glucan endo-1-3-beta-glucosidase)	PF00332.15(Glyco_hydro_17:Glycosyl hydrolases family 17); PF07983.10(X8:X8 domain)	sp|Q8VYE5|E1312_ARATH(Glucan endo-1,3-beta-glucosidase 12 OS=Arabidopsis thaliana OX=3702 GN=At4g29360 PE=1 SV=1)
TraesCS5B02G207900	0.796667	2.46333	3.11747	1.64037	1.73432e-07	1.84583e-05	up	XP_020199889.1(probable GTP diphosphokinase RSH3, chloroplastic [Aegilops tauschii subsp. tauschii])	GO:0015969(biological_process:guanosine tetraphosphate metabolic process); GO:0008728(molecular_function:GTP diphosphokinase activity); GO:0016310(biological_process:phosphorylation); GO:0016301(molecular_function:kinase activity); GO:0008893(molecular_function:guanosine-3',5'-bis(diphosphate) 3'-diphosphatase activity); GO:0042594(biological_process:response to starvation); GO:0005525(molecular_…				COG0317(K:Transcription); COG0317(T:Signal transduction mechanisms)	COG0317(In eubacteria ppGpp (guanosine 3'-diphosphate 5-' diphosphate) is a mediator of the stringent response that coordinates a variety of cellular activities in response to changes in nutritional abundance (By similarity)); COG0317(In eubacteria ppGpp (guanosine 3'-diphosphate 5-' diphosphate) is a mediator of the stringent response that coordinates a variety of cellular activities in response…	PF13328.3(HD_4:HD domain); PF04607.14(RelA_SpoT:Region found in RelA / SpoT proteins); PF01966.19(HD:HD domain)	sp|Q67UU0|RSH3_ORYSJ(Probable GTP diphosphokinase RSH3, chloroplastic OS=Oryza sativa subsp. japonica OX=39947 GN=RSH3 PE=2 SV=1)
TraesCS1D02G394400	1.15333	7.32	6.61477	2.72569	1.76575e-07	1.87541e-05	up	XP_020182188.1(uncharacterized protein LOC109767874 [Aegilops tauschii subsp. tauschii])					ENOG410YWBG(S:Function unknown)	ENOG410YWBG(-)
TraesCS3D02G386400	0.653333	2.67667	4.33808	2.11706	1.84908e-07	1.95366e-05	up	XP_020168559.1(probable thimet oligopeptidase [Aegilops tauschii subsp. tauschii])	GO:0006508(biological_process:proteolysis); GO:0006518(biological_process:peptide metabolic process); GO:0046872(molecular_function:metal ion binding); GO:0004222(molecular_function:metalloendopeptidase activity)	K01392	THOP1		COG0339(E:Amino acid transport and metabolism)	COG0339(oligopeptidase a)	PF01432.17(Peptidase_M3:Peptidase family M3)	sp|F4HTQ1|MPRO1_ARATH(Probable thimet oligopeptidase OS=Arabidopsis thaliana OX=3702 GN=At1g67690 PE=3 SV=1)
TraesCS2B02G413200	0.936667	4.19667	4.69181	2.23015	1.85054e-07	1.95366e-05	up	XP_020174580.1(E3 ubiquitin-protein ligase EL5-like [Aegilops tauschii subsp. tauschii])	GO:0016020(cellular_component:membrane); GO:0046872(molecular_function:metal ion binding)	K16281	RHA1		ENOG41121N2(S:Function unknown)	ENOG41121N2(Zinc finger, C3HC4 type (RING finger))	PF13639.3(zf-RING_2:Ring finger domain); PF12678.4(zf-rbx1:RING-H2 zinc finger domain); PF13923.3(zf-C3HC4_2:Zinc finger, C3HC4 type (RING finger)); PF00097.22(zf-C3HC4:Zinc finger, C3HC4 type (RING finger)); PF17123.2(zf-RING_11:RING-like zinc finger); PF14634.3(zf-RING_5:zinc-RING finger domain); PF13445.3(zf-RING_UBOX:RING-type zinc-finger); PF12861.4(zf-ANAPC11:Anaphase-promoting complex subu…	sp|Q9ZU51|RHA2B_ARATH(E3 ubiquitin-protein ligase RHA2B OS=Arabidopsis thaliana OX=3702 GN=RHA2B PE=1 SV=2)
TraesCS1B02G397700	0.0466667	2.88333	63.5625	5.9901	1.85081e-07	1.95366e-05	up	XP_020175996.1(uncharacterized protein LOC109761592 [Aegilops tauschii subsp. tauschii])					ENOG41108U8(S:Function unknown)	ENOG41108U8(-)
TraesCS4D02G326400	0.28	1.73667	6.49628	2.69961	1.85604e-07	1.95518e-05	up	XP_020173991.1(chitin elicitor-binding protein-like [Aegilops tauschii subsp. tauschii])	GO:0016020(cellular_component:membrane); GO:0043621(molecular_function:protein self-association)	K13473	CEBIP	map04626(Plant-pathogen interaction)	ENOG410XV98(S:Function unknown)	ENOG410XV98(domain protein)	PF01476.17(LysM:LysM domain)	sp|Q8H8C7|CEBIP_ORYSJ(Chitin elicitor-binding protein OS=Oryza sativa subsp. japonica OX=39947 GN=CEBIP PE=1 SV=1)
TraesCS3A02G432800	0	29.4167	143.956	7.16949	1.86614e-07	1.9618e-05	up	EMS52336.1(hypothetical protein TRIUR3_23770 [Triticum urartu])					ENOG41106KI(S:Function unknown)	ENOG41106KI(-)
TraesCS5B02G085200	0.07	1.37333	20.86	4.38266	1.87374e-07	1.96579e-05	up	EMS63265.1(hypothetical protein TRIUR3_26572 [Triticum urartu])					ENOG41103NE(S:Function unknown)	ENOG41103NE(-)
TraesCS7D02G543400	7.24667	2.34333	0.321018	-1.63928	1.91384e-07	2.00377e-05	down	XP_020190152.1(NAC domain-containing protein 79-like [Aegilops tauschii subsp. tauschii])					ENOG41103YC(S:Function unknown); ENOG410YDQ3(S:Function unknown); ENOG41106Y5(S:Function unknown)	ENOG41103YC(NAC transcription factor); ENOG410YDQ3(NAC transcription factor); ENOG41106Y5(No apical meristem (NAM) protein)	PF02365.12(NAM:No apical meristem (NAM) protein)	sp|Q9FLJ2|NC100_ARATH(NAC domain-containing protein 100 OS=Arabidopsis thaliana OX=3702 GN=NAC100 PE=2 SV=1)
TraesCS1A02G210400	0.293333	1.61	5.7125	2.51412	1.93579e-07	2.02265e-05	up	XP_020184471.1(probable trehalose-phosphate phosphatase 2 isoform X1 [Aegilops tauschii subsp. tauschii])	GO:0016311(biological_process:dephosphorylation); GO:0005992(biological_process:trehalose biosynthetic process); GO:0004805(molecular_function:trehalose-phosphatase activity)	K01087	otsB	map00500(Starch and sucrose metabolism)	COG1877(G:Carbohydrate transport and metabolism)	COG1877(trehalose biosynthetic process)	PF02358.13(Trehalose_PPase:Trehalose-phosphatase)	sp|Q9FWQ2|TPP2_ORYSJ(Probable trehalose-phosphate phosphatase 2 OS=Oryza sativa subsp. japonica OX=39947 GN=TPP2 PE=1 SV=1)
TraesCS7B02G260200	0.323333	1.96667	6.31608	2.65903	1.93994e-07	2.02288e-05	up	EMS61350.1(Dehydrogenase/reductase SDR family member 12 [Triticum urartu])		K11168	DHRS12		COG1028(S:Function unknown)	COG1028(Dehydrogenase reductase)	PF00106.22(adh_short:short chain dehydrogenase); PF13561.3(adh_short_C2:Enoyl-(Acyl carrier protein) reductase); PF08659.7(KR:KR domain); PF01370.18(Epimerase:NAD dependent epimerase/dehydratase family)	sp|A6QP05|DHR12_BOVIN(Dehydrogenase/reductase SDR family member 12 OS=Bos taurus OX=9913 GN=DHRS12 PE=2 SV=1)
TraesCS2A02G101100	0.206667	2.23333	11.6308	3.53987	2.03905e-07	2.12193e-05	up	XP_020166616.1(NAC domain-containing protein 92-like isoform X2 [Aegilops tauschii subsp. tauschii])	GO:0006351(biological_process:transcription, DNA-templated)				ENOG4110679(S:Function unknown); ENOG410YDQ3(S:Function unknown)	ENOG4110679(No apical meristem (NAM) protein); ENOG410YDQ3(No apical meristem (NAM) protein)	PF02365.12(NAM:No apical meristem (NAM) protein)	sp|Q9FLJ2|NC100_ARATH(NAC domain-containing protein 100 OS=Arabidopsis thaliana OX=3702 GN=NAC100 PE=2 SV=1)
TraesCS2D02G081400	0	0.663333	182.038	7.50809	2.07981e-07	2.15998e-05	up	XP_020161016.1(MLO-like protein 1 [Aegilops tauschii subsp. tauschii])	GO:0006952(biological_process:defense response); GO:0016021(cellular_component:integral component of membrane); GO:0009607(biological_process:response to biotic stimulus); GO:0005516(molecular_function:calmodulin binding); GO:0005886(cellular_component:plasma membrane)	K08472	MLO		ENOG410ZS5B(M:Cell wall/membrane/envelope biogenesis); ENOG41106GQ(D:Cell cycle control, cell division, chromosome partitioning); ENOG410ZUVB(D:Cell cycle control, cell division, chromosome partitioning)	ENOG410ZS5B(May be involved in modulation of pathogen defense and leaf cell death (By similarity)); ENOG41106GQ(May be involved in modulation of pathogen defense and leaf cell death (By similarity)); ENOG410ZUVB(May be involved in modulation of pathogen defense and leaf cell death (By similarity))	PF03094.12(Mlo:Mlo family)	sp|O49621|MLO1_ARATH(MLO-like protein 1 OS=Arabidopsis thaliana OX=3702 GN=MLO1 PE=1 SV=1)
TraesCS7A02G092000	21.6233	5.34	0.227916	-2.13342	2.11639e-07	2.19355e-05	down	XP_020158645.1(early nodulin-93-like [Aegilops tauschii subsp. tauschii])					ENOG410YVQQ(S:Function unknown)	ENOG410YVQQ(early nodulin)	PF03386.11(ENOD93:Early nodulin 93 ENOD93 protein)	sp|Q02921|NO93_SOYBN(Early nodulin-93 OS=Glycine max OX=3847 PE=2 SV=1)
TraesCS3B02G545400	1.54	4.78667	3.6831	1.88092	2.14794e-07	2.22178e-05	up	EMS68854.1(Carbon catabolite-derepressing protein kinase [Triticum urartu])	GO:0005737(cellular_component:cytoplasm); GO:0006468(biological_process:protein phosphorylation); GO:0005634(cellular_component:nucleus); GO:0004674(molecular_function:protein serine/threonine kinase activity); GO:0035556(biological_process:intracellular signal transduction); GO:0005524(molecular_function:ATP binding)	K07198	PRKAA, AMPK	map04714(Thermogenesis)	COG0515(T:Signal transduction mechanisms)	COG0515(Serine Threonine protein kinase)	PF00069.22(Pkinase:Protein kinase domain); PF07714.14(Pkinase_Tyr:Protein tyrosine kinase); PF01163.19(RIO1:RIO1 family); PF14531.3(Kinase-like:Kinase-like)	sp|A2XFF4|OSK3_ORYSI(Serine/threonine protein kinase OSK3 OS=Oryza sativa subsp. indica OX=39946 GN=OSK3 PE=3 SV=1)
TraesCS1A02G047000	2.06333	6.29	3.26841	1.70859	2.17672e-07	2.24704e-05	up	XP_020189406.1(calcium-transporting ATPase 4, endoplasmic reticulum-type-like [Aegilops tauschii subsp. tauschii])	GO:0016787(molecular_function:hydrolase activity); GO:0098655(biological_process:cation transmembrane transport); GO:0005783(cellular_component:endoplasmic reticulum); GO:0016021(cellular_component:integral component of membrane); GO:0019829(molecular_function:cation-transporting ATPase activity); GO:0005887(cellular_component:integral component of plasma membrane); GO:0015662(molecular_function:…	K01537	E3.6.3.8		COG0474(P:Inorganic ion transport and metabolism)	COG0474(P-type atpase)	PF00122.17(E1-E2_ATPase:E1-E2 ATPase); PF00689.18(Cation_ATPase_C:Cation transporting ATPase, C-terminus); PF00702.23(Hydrolase:haloacid dehalogenase-like hydrolase); PF00690.23(Cation_ATPase_N:Cation transporter/ATPase, N-terminus); PF13246.3(Cation_ATPase:Cation transport ATPase (P-type)); PF08282.9(Hydrolase_3:haloacid dehalogenase-like hydrolase); PF12710.4(HAD:haloacid dehalogenase-like hydr…	sp|Q9XES1|ECA4_ARATH(Calcium-transporting ATPase 4, endoplasmic reticulum-type OS=Arabidopsis thaliana OX=3702 GN=ECA4 PE=2 SV=2)
TraesCS5B02G282100	237.463	109.63	0.472251	-1.08238	2.21735e-07	2.28441e-05	down	XP_020186881.1(protein SRG1-like [Aegilops tauschii subsp. tauschii])	GO:0046872(molecular_function:metal ion binding); GO:0051213(molecular_function:dioxygenase activity)				COG3491(S:Function unknown)	COG3491(tRNA splicing endonuclease 54 homolog (S. cerevisiae))	PF14226.3(DIOX_N:non-haem dioxygenase in morphine synthesis N-terminal); PF03171.17(2OG-FeII_Oxy:2OG-Fe(II) oxygenase superfamily)	sp|Q39224|SRG1_ARATH(Protein SRG1 OS=Arabidopsis thaliana OX=3702 GN=SRG1 PE=2 SV=1)
TraesCS5D02G270300	0.1	1.71667	17.5511	4.13349	2.26989e-07	2.32521e-05	up	XP_020172933.1(pirin-like protein At1g50590 [Aegilops tauschii subsp. tauschii])		K06911	K06911		COG1741(S:Function unknown)	COG1741(pirin domain protein)	PF02678.13(Pirin:Pirin); PF05726.10(Pirin_C:Pirin C-terminal cupin domain); PF07883.8(Cupin_2:Cupin domain)	sp|Q9LPS9|PRNL1_ARATH(Pirin-like protein At1g50590 OS=Arabidopsis thaliana OX=3702 GN=At1g50590 PE=2 SV=1)
TraesCS6D02G216600	1.26667	4.62333	3.77124	1.91504	2.26193e-07	2.32521e-05	up	XP_020146573.1(putative GEM-like protein 8 [Aegilops tauschii subsp. tauschii])					ENOG410YH6H(S:Function unknown)	ENOG410YH6H(GEM-like protein)	PF02893.17(GRAM:GRAM domain)	sp|Q9FMW4|GEML8_ARATH(Putative GEM-like protein 8 OS=Arabidopsis thaliana OX=3702 GN=At5g23370 PE=3 SV=1)
TraesCS6B02G255400	0.663333	5.82333	9.34611	3.22437	2.2705e-07	2.32521e-05	up	XP_020167664.1(auxin-responsive protein SAUR32-like [Aegilops tauschii subsp. tauschii])					ENOG41106IZ(S:Function unknown); ENOG411172T(S:Function unknown)	ENOG41106IZ(Auxin responsive protein); ENOG411172T(SAUR family)	PF02519.11(Auxin_inducible:Auxin responsive protein)
TraesCS7A02G189000	10.7133	3.78667	0.37078	-1.43137	2.28127e-07	2.32698e-05	down	CAB96626.1(starch synthase IIa-2 [Triticum aestivum])	GO:0009501(cellular_component:amyloplast); GO:0004373(molecular_function:glycogen (starch) synthase activity); GO:0009507(cellular_component:chloroplast); GO:0019252(biological_process:starch biosynthetic process)	K00703	glgA	map00500(Starch and sucrose metabolism)	COG0297(G:Carbohydrate transport and metabolism); COG1215(M:Cell wall/membrane/envelope biogenesis)	COG0297(starch synthase activity); COG1215(Glycosyl transferase, family 2)	PF08323.8(Glyco_transf_5:Starch synthase catalytic domain); PF00534.17(Glycos_transf_1:Glycosyl transferases group 1); PF13692.3(Glyco_trans_1_4:Glycosyl transferases group 1); PF13439.3(Glyco_transf_4:Glycosyltransferase Family 4)	sp|P0C586|SSY23_ORYSI(Soluble starch synthase 2-3, chloroplastic/amyloplastic OS=Oryza sativa subsp. indica OX=39946 GN=SSII-3 PE=1 SV=1)
TraesCS4B02G393400	40.37	7.62667	0.155274	-2.68711	2.27676e-07	2.32698e-05	down	EMS52279.1(Non-specific lipid-transfer protein 2G [Triticum urartu])	GO:0006869(biological_process:lipid transport); GO:0005618(cellular_component:cell wall); GO:0006810(biological_process:transport); GO:0008289(molecular_function:lipid binding); GO:0071555(biological_process:cell wall organization); GO:0005576(cellular_component:extracellular region)				ENOG410Z1B5(S:Function unknown); ENOG410YV7D(U:Intracellular trafficking, secretion, and vesicular transport)	ENOG410Z1B5(Bifunctional inhibitor lipid-transfer protein seed storage 2S albumin-like protein); ENOG410YV7D(nonspecific lipid-transfer protein)	PF14368.3(LTP_2:Probable lipid transfer)	sp|P20145|NLTP2_HORVU(Probable non-specific lipid-transfer protein OS=Hordeum vulgare OX=4513 GN=LTP2 PE=2 SV=1)
TraesCS7B02G300200	1.03667	3.96667	3.94964	1.98172	2.29799e-07	2.33705e-05	up	XP_020151392.1(berberine bridge enzyme-like 27 [Aegilops tauschii subsp. tauschii])	GO:0016491(molecular_function:oxidoreductase activity)				COG0277(C:Energy production and conversion)	COG0277(FAD linked oxidase domain protein)	PF01565.20(FAD_binding_4:FAD binding domain); PF08031.9(BBE:Berberine and berberine like)	sp|Q9FI25|BBE27_ARATH(Berberine bridge enzyme-like 27 OS=Arabidopsis thaliana OX=3702 GN=At5g44410 PE=2 SV=1)
TraesCS3D02G514700	5.75667	1.97667	0.344228	-1.53856	2.30021e-07	2.33705e-05	down	XP_020182708.1(DIMBOA UDP-glucosyltransferase BX8-like [Aegilops tauschii subsp. tauschii])	GO:0043231(cellular_component:intracellular membrane-bounded organelle); GO:0052696(biological_process:flavonoid glucuronidation); GO:0009813(biological_process:flavonoid biosynthetic process); GO:0008152(biological_process:metabolic process); GO:0080043(molecular_function:quercetin 3-O-glucosyltransferase activity); GO:0080044(molecular_function:quercetin 7-O-glucosyltransferase activity); GO:00…				COG1819(S:Function unknown)	COG1819(Transferase)	PF00201.15(UDPGT:UDP-glucoronosyl and UDP-glucosyl transferase)	sp|Q8W2B7|BX8_MAIZE(DIMBOA UDP-glucosyltransferase BX8 OS=Zea mays OX=4577 GN=Bx8 PE=1 SV=1)
TraesCS2B02G055600	0.0433333	3.93667	100.948	6.65747	2.35162e-07	2.38458e-05	up	XP_020192672.1(uncharacterized protein LOC109778520 [Aegilops tauschii subsp. tauschii])					ENOG41105C7(S:Function unknown); ENOG4111KSN(S:Function unknown); ENOG410ZS5G(S:Function unknown); COG4886(S:Function unknown); ENOG41106P1(S:Function unknown)	ENOG41105C7(Jacalin-like lectin domain); ENOG4111KSN(jacalin lectin family protein); ENOG410ZS5G(jasmonate-induced protein); COG4886(leucine Rich Repeat); ENOG41106P1(Dirigent-like protein)	PF01419.14(Jacalin:Jacalin-like lectin domain)
TraesCS7B02G337100	1.68333	10.0833	6.21516	2.63579	2.36422e-07	2.39265e-05	up	XP_020180498.1(uncharacterized protein LOC109766138 [Aegilops tauschii subsp. tauschii])	GO:0016021(cellular_component:integral component of membrane)				ENOG410YF1H(S:Function unknown); ENOG410Y7DV(S:Function unknown)	ENOG410YF1H(Protein of unknown function (DUF679)); ENOG410Y7DV(Protein of unknown function (DUF679))	PF05078.9(DUF679:Protein of unknown function (DUF679))	sp|Q9LVF1|DMP2_ARATH(Protein DMP2 OS=Arabidopsis thaliana OX=3702 GN=DMP2 PE=2 SV=1)
TraesCS7D02G206400	3.77333	0.936667	0.246939	-2.01777	2.40768e-07	2.43185e-05	down	XP_020178129.1(probable peroxygenase 5 [Aegilops tauschii subsp. tauschii])	GO:0016021(cellular_component:integral component of membrane)	K17991	PXG	map00073(Cutin, suberine and wax biosynthesis)	ENOG410YGB5(S:Function unknown)	ENOG410YGB5(Caleosin related protein)	PF05042.10(Caleosin:Caleosin related protein)	sp|Q9CAB8|PXG5_ARATH(Probable peroxygenase 5 OS=Arabidopsis thaliana OX=3702 GN=PXG5 PE=2 SV=1)
TraesCS3A02G137900	2.70667	0.616667	0.228186	-2.13172	2.42632e-07	2.44589e-05	down	XP_020191740.1(flavonoid O-methyltransferase-like protein Os11g0303600 [Aegilops tauschii subsp. tauschii])	GO:0008168(molecular_function:methyltransferase activity); GO:0008171(molecular_function:O-methyltransferase activity); GO:0019438(biological_process:aromatic compound biosynthetic process); GO:0008757(molecular_function:S-adenosylmethionine-dependent methyltransferase activity)	K16040	ROMT	map00945(Stilbenoid, diarylheptanoid and gingerol biosynthesis)	ENOG410XS7T(S:Function unknown)	ENOG410XS7T(o-methyltransferase)	PF00891.15(Methyltransf_2:O-methyltransferase); PF08100.8(Dimerisation:Dimerisation domain)	sp|Q53QK0|Y1103_ORYSJ(Flavonoid O-methyltransferase-like protein Os11g0303600 OS=Oryza sativa subsp. japonica OX=39947 GN=Os11g0303600 PE=2 SV=1)
TraesCS1A02G036300	0.783333	2.24667	2.91854	1.54525	2.45784e-07	2.47282e-05	up	XP_020199876.1(hydroxyproline O-galactosyltransferase GALT6-like [Aegilops tauschii subsp. tauschii])	GO:0005794(cellular_component:Golgi apparatus); GO:0006486(biological_process:protein glycosylation); GO:0016021(cellular_component:integral component of membrane); GO:0030246(molecular_function:carbohydrate binding); GO:0000139(cellular_component:Golgi membrane); GO:0008378(molecular_function:galactosyltransferase activity)	K20843	GALT2S		ENOG410ZZ1B(S:Function unknown)	ENOG410ZZ1B(UDP-GlcNAc beta-Gal beta-1,3-N-acetylglucosaminyltransferase)	PF00337.19(Gal-bind_lectin:Galactoside-binding lectin); PF01762.18(Galactosyl_T:Galactosyltransferase); PF02434.13(Fringe:Fringe-like)	sp|Q9LV16|B3GTJ_ARATH(Hydroxyproline O-galactosyltransferase GALT6 OS=Arabidopsis thaliana OX=3702 GN=GALT6 PE=2 SV=2)
TraesCS6A02G098600	0.00333333	0.503333	119.592	6.90197	2.5031e-07	2.51344e-05	up	XP_020175260.1(chloride channel protein CLC-a-like [Aegilops tauschii subsp. tauschii])		K05016	CLCN7		COG0038(P:Inorganic ion transport and metabolism)	COG0038(chloride channel)	PF00654.17(Voltage_CLC:Voltage gated chloride channel); PF00571.25(CBS:CBS domain)	sp|P92942|CLCB_ARATH(Chloride channel protein CLC-b OS=Arabidopsis thaliana OX=3702 GN=CLC-B PE=1 SV=1)
TraesCS3A02G527600	1.44333	4.04333	2.82118	1.4963	2.57465e-07	2.57525e-05	up	XP_020198802.1(protein FIZZY-RELATED 3 [Aegilops tauschii subsp. tauschii])	GO:0010997(molecular_function:anaphase-promoting complex binding); GO:0097027(molecular_function:ubiquitin-protein transferase activator activity); GO:0009536(cellular_component:plastid); GO:0050790(biological_process:regulation of catalytic activity)	K03364	CDH1	map04120(Ubiquitin mediated proteolysis)	COG2319(S:Function unknown); ENOG410XQ8I(D:Cell cycle control, cell division, chromosome partitioning)	COG2319(wd repeat); ENOG410XQ8I(Cell division cycle 20)	PF00400.29(WD40:WD domain, G-beta repeat); PF12894.4(ANAPC4_WD40:Anaphase-promoting complex subunit 4 WD40 domain); PF08662.8(eIF2A:Eukaryotic translation initiation factor eIF2A)	sp|Q8LPL5|FZR3_ARATH(Protein FIZZY-RELATED 3 OS=Arabidopsis thaliana OX=3702 GN=FZR3 PE=1 SV=1)
TraesCS2A02G527100	0.93	4.99	5.80172	2.53648	2.57003e-07	2.57525e-05	up	XP_020167969.1(endonuclease 1 [Aegilops tauschii subsp. tauschii])	GO:0090502(biological_process:RNA phosphodiester bond hydrolysis, endonucleolytic); GO:0000014(molecular_function:single-stranded DNA endodeoxyribonuclease activity); GO:0043765(molecular_function:T/G mismatch-specific endonuclease activity); GO:0004519(molecular_function:endonuclease activity); GO:0006308(biological_process:DNA catabolic process); GO:0090305(biological_process:nucleic acid phosp…				ENOG4111UE2(S:Function unknown)	ENOG4111UE2(S1 P1 Nuclease)	PF02265.13(S1-P1_nuclease:S1/P1 Nuclease)	sp|Q9SXA6|ENDO1_ARATH(Endonuclease 1 OS=Arabidopsis thaliana OX=3702 GN=ENDO1 PE=1 SV=1)
TraesCS6A02G239300	0.0733333	4.47	67.2109	6.07062	2.62698e-07	2.6225e-05	up	XP_020199585.1(B-box zinc finger protein 20-like [Aegilops tauschii subsp. tauschii])					ENOG410YIAM(S:Function unknown)	ENOG410YIAM(Salt tolerance-like protein)	PF00643.21(zf-B_box:B-box zinc finger); PF16366.2(CEBP_ZZ:Cytoplasmic polyadenylation element-binding protein ZZ domain)	sp|Q0IGM7|BBX20_ARATH(B-box zinc finger protein 20 OS=Arabidopsis thaliana OX=3702 GN=BBX20 PE=1 SV=1)
TraesCS7A02G391400	5.85667	17.94	3.16375	1.66163	2.63425e-07	2.62467e-05	up	EMS61938.1(Alpha-L-fucosidase 2 [Triticum urartu])	GO:0004560(molecular_function:alpha-L-fucosidase activity)	K15923	AXY8, FUC95A, afcA	map00511(Other glycan degradation)	ENOG410XPGV(S:Function unknown)	ENOG410XPGV(alpha-l-fucosidase)	PF14498.3(Glyco_hyd_65N_2:Glycosyl hydrolase family 65, N-terminal domain)	sp|Q8L7W8|FUCO2_ARATH(Alpha-L-fucosidase 2 OS=Arabidopsis thaliana OX=3702 GN=FUC95A PE=1 SV=1)
TraesCS3B02G100600	2.70667	8.11667	3.10245	1.63341	2.69498e-07	2.67999e-05	up	CDM81325.1(unnamed protein product [Triticum aestivum])	GO:0030149(biological_process:sphingolipid catabolic process); GO:0005783(cellular_component:endoplasmic reticulum); GO:0008117(molecular_function:sphinganine-1-phosphate aldolase activity); GO:0016021(cellular_component:integral component of membrane); GO:0016020(cellular_component:membrane); GO:0016831(molecular_function:carboxy-lyase activity); GO:0019752(biological_process:carboxylic acid met…	K01634	SGPL1, DPL1	map00600(Sphingolipid metabolism)	COG0076(E:Amino acid transport and metabolism)	COG0076(decarboxylase)	PF00282.16(Pyridoxal_deC:Pyridoxal-dependent decarboxylase conserved domain); PF00266.16(Aminotran_5:Aminotransferase class-V); PF00155.18(Aminotran_1_2:Aminotransferase class I and II)	sp|Q52RG7|SGPL_ORYSJ(Sphingosine-1-phosphate lyase OS=Oryza sativa subsp. japonica OX=39947 GN=SPL PE=2 SV=3)
TraesCS2A02G472700	1.11333	4.64333	4.36625	2.1264	2.70487e-07	2.68465e-05	up	EMS62115.1(BTB/POZ and MATH domain-containing protein 2 [Triticum urartu])		K10523	SPOP		ENOG410XQV8(S:Function unknown)	ENOG410XQV8(meprin and TRAF homology domain-containing protein MATH domain-containing protein)	PF00651.28(BTB:BTB/POZ domain); PF00917.23(MATH:MATH domain)	sp|Q9M8J9|BPM2_ARATH(BTB/POZ and MATH domain-containing protein 2 OS=Arabidopsis thaliana OX=3702 GN=BPM2 PE=1 SV=1)
TraesCS2D02G316500	15.2733	39.3533	2.67873	1.42155	2.72262e-07	2.69707e-05	up	XP_020188346.1(uncharacterized protein LOC109774035 [Aegilops tauschii subsp. tauschii])					ENOG41115UR(S:Function unknown); ENOG410YH4G(S:Function unknown); ENOG41117RN(S:Function unknown)	ENOG41115UR(-); ENOG410YH4G(-); ENOG41117RN(-)	PF16731.2(GARP:Glutamic acid/alanine-rich protein of Trypanosoma)
TraesCS6A02G340300	5.04333	1.07	0.212199	-2.23651	2.76754e-07	2.73631e-05	down	XP_020174954.1(20 kDa chaperonin, chloroplastic-like [Aegilops tauschii subsp. tauschii])	GO:0005737(cellular_component:cytoplasm); GO:0006986(biological_process:response to unfolded protein); GO:0006457(biological_process:protein folding); GO:0046914(molecular_function:transition metal ion binding); GO:0051085(biological_process:chaperone mediated protein folding requiring cofactor); GO:0051087(molecular_function:chaperone binding); GO:0051082(molecular_function:unfolded protein bind…	K04078	groES, HSPE1		COG0234(O:Posttranslational modification, protein turnover, chaperones)	COG0234(Binds to cpn60 in the presence of Mg-ATP and suppresses the ATPase activity of the latter (By similarity))	PF00166.18(Cpn10:Chaperonin 10 Kd subunit)	sp|O65282|CH20_ARATH(20 kDa chaperonin, chloroplastic OS=Arabidopsis thaliana OX=3702 GN=CPN20 PE=1 SV=2)
TraesCS2B02G564300	176.03	69.83	0.360162	-1.47328	2.80796e-07	2.77095e-05	down	XP_015613964.1(PREDICTED: non-specific lipid-transfer protein 2P [Oryza sativa Japonica Group])					ENOG410Z1B5(S:Function unknown)	ENOG410Z1B5(Bifunctional inhibitor lipid-transfer protein seed storage 2S albumin-like protein)	PF14368.3(LTP_2:Probable lipid transfer); PF00234.19(Tryp_alpha_amyl:Protease inhibitor/seed storage/LTP family)	sp|P82900|NLT2G_WHEAT(Non-specific lipid-transfer protein 2G OS=Triticum aestivum OX=4565 PE=1 SV=2)
TraesCS4D02G106000	0.276667	1.27	4.74458	2.24628	2.85919e-07	2.81611e-05	up	XP_020162931.1(serine/threonine-protein kinase-like protein CCR4 [Aegilops tauschii subsp. tauschii])	GO:0004674(molecular_function:protein serine/threonine kinase activity); GO:0006468(biological_process:protein phosphorylation); GO:0016021(cellular_component:integral component of membrane); GO:0005524(molecular_function:ATP binding)				COG0515(S:Function unknown)	COG0515(AUX/IAA family)	PF00069.22(Pkinase:Protein kinase domain); PF07714.14(Pkinase_Tyr:Protein tyrosine kinase); PF13540.3(RCC1_2:Regulator of chromosome condensation (RCC1) repeat); PF03109.13(ABC1:ABC1 family)	sp|Q9FIJ6|ACCR4_ARATH(Serine/threonine-protein kinase-like protein CCR4 OS=Arabidopsis thaliana OX=3702 GN=CCR4 PE=1 SV=1)
TraesCS5B02G197000	0.21	3.96	20.5596	4.36174	2.87821e-07	2.82944e-05	up	XP_020180570.1(transcription factor bHLH150-like [Aegilops tauschii subsp. tauschii])					ENOG4111733(S:Function unknown)	ENOG4111733(-)
TraesCS3D02G302700	11.7067	29.3867	2.59756	1.37716	2.88397e-07	2.8297e-05	up	XP_020186717.1(uncharacterized protein LOC109772444 [Aegilops tauschii subsp. tauschii])	GO:0005783(cellular_component:endoplasmic reticulum)				ENOG41119UA(S:Function unknown); COG5059(S:Function unknown)	ENOG41119UA(-); COG5059(-)
TraesCS1B02G217200	0.2	1.52	7.86071	2.97466	2.93287e-07	2.8722e-05	up	XP_020179316.1(expansin-like A2 [Aegilops tauschii subsp. tauschii])	GO:0016020(cellular_component:membrane); GO:0009505(cellular_component:plant-type cell wall); GO:0009506(cellular_component:plasmodesma)				ENOG410YDTV(G:Carbohydrate transport and metabolism)	ENOG410YDTV(expansin-like)	PF01357.18(Pollen_allerg_1:Pollen allergen); PF03330.15(DPBB_1:Lytic transglycolase)	sp|Q7XCL0|EXLA2_ORYSJ(Expansin-like A2 OS=Oryza sativa subsp. japonica OX=39947 GN=EXLA2 PE=2 SV=1)
TraesCS7D02G215400	45.4233	17.5333	0.382303	-1.38721	2.97001e-07	2.90306e-05	down	XP_020146973.1(putative defensin-like protein 102 [Aegilops tauschii subsp. tauschii])
TraesCS4A02G275500	2.29333	6.65333	2.99382	1.58199	3.05668e-07	2.98212e-05	up	XP_020178933.1(importin-5-like [Aegilops tauschii subsp. tauschii])	GO:0008565(molecular_function:protein transporter activity); GO:0034399(cellular_component:nuclear periphery); GO:0008139(molecular_function:nuclear localization sequence binding); GO:0031965(cellular_component:nuclear membrane); GO:0000060(biological_process:protein import into nucleus, translocation); GO:0006607(biological_process:NLS-bearing protein import into nucleus); GO:0005737(cellular_co…	K20222	IPO5, KPNB3, RANBP5		ENOG410XQAJ(U:Intracellular trafficking, secretion, and vesicular transport)	ENOG410XQAJ(Importin)	PF13513.3(HEAT_EZ:HEAT-like repeat); PF02985.19(HEAT:HEAT repeat); PF13646.3(HEAT_2:HEAT repeats); PF12755.4(Vac14_Fab1_bd:Vacuolar 14 Fab1-binding region); PF12717.4(Cnd1:non-SMC mitotic condensation complex subunit 1); PF01602.17(Adaptin_N:Adaptin N terminal region)	sp|Q8BIV3|RNBP6_MOUSE(Ran-binding protein 6 OS=Mus musculus OX=10090 GN=Ranbp6 PE=1 SV=3)
TraesCS2B02G182500	0.0566667	3.69333	73.4099	6.1979	3.18755e-07	3.10392e-05	up	XP_020168719.1(cytochrome P450 CYP73A100-like [Aegilops tauschii subsp. tauschii])	GO:0004497(molecular_function:monooxygenase activity); GO:0016020(cellular_component:membrane); GO:0020037(molecular_function:heme binding); GO:0016709(molecular_function:oxidoreductase activity, acting on paired donors, with incorporation or reduction of molecular oxygen, NAD(P)H as one donor, and incorporation of one atom of oxygen); GO:0044550(biological_process:secondary metabolite biosynthet…	K00487	CYP73A	map00945(Stilbenoid, diarylheptanoid and gingerol biosynthesis); map00130(Ubiquinone and other terpenoid-quinone biosynthesis); map00940(Phenylpropanoid biosynthesis); map00941(Flavonoid biosynthesis); map00360(Phenylalanine metabolism)	COG2124(S:Function unknown)	COG2124(hormone activity)	PF00067.19(p450:Cytochrome P450)	sp|H2DH22|C7A10_PANGI(Cytochrome P450 CYP73A100 OS=Panax ginseng OX=4054 PE=2 SV=1)
TraesCS6B02G142000	6.17333	2.01	0.322188	-1.63403	3.20217e-07	3.11226e-05	down	XP_020146364.1(transcription factor bHLH95-like [Aegilops tauschii subsp. tauschii])					ENOG410YBAA(K:Transcription)	ENOG410YBAA(Transcription factor)	PF00010.23(HLH:Helix-loop-helix DNA-binding domain)	sp|Q9FXA3|BH095_ARATH(Transcription factor bHLH95 OS=Arabidopsis thaliana OX=3702 GN=BHLH95 PE=2 SV=2)
TraesCS3A02G451600	15.1567	3.69	0.236117	-2.08242	3.23247e-07	3.1358e-05	down	EMS56321.1(hypothetical protein TRIUR3_27568 [Triticum urartu])							PF00304.17(Gamma-thionin:Gamma-thionin family)
TraesCS5A02G248900	1.05333	0.18	0.17234	-2.53667	3.24158e-07	3.13872e-05	down	XP_020148016.1(dicarboxylate transporter 2.1, chloroplastic-like [Aegilops tauschii subsp. tauschii])	GO:0015729(biological_process:oxaloacetate transport); GO:0071423(biological_process:malate transmembrane transport); GO:0015131(molecular_function:oxaloacetate transmembrane transporter activity); GO:0016021(cellular_component:integral component of membrane); GO:0016020(cellular_component:membrane); GO:1902356(biological_process:oxaloacetate(2-) transmembrane transport); GO:0006814(biological_pr…				COG0471(P:Inorganic ion transport and metabolism)	COG0471(Transporter)	PF00939.16(Na_sulph_symp:Sodium:sulfate symporter transmembrane region); PF03600.13(CitMHS:Citrate transporter)	sp|Q9FMF7|DIT21_ARATH(Dicarboxylate transporter 2.1, chloroplastic OS=Arabidopsis thaliana OX=3702 GN=DIT2-1 PE=1 SV=1)
TraesCS5D02G147500	1.19333	4.63	3.98608	1.99497	3.28232e-07	3.17221e-05	up	XP_020150400.1(protein LURP-one-related 8-like [Aegilops tauschii subsp. tauschii])	GO:0006952(biological_process:defense response)				ENOG410YMCV(S:Function unknown)	ENOG410YMCV(Pfam:DUF567)	PF04525.9(LOR:LURP-one-related)	sp|Q9SSC7|LOR5_ARATH(Protein LURP-one-related 5 OS=Arabidopsis thaliana OX=3702 GN=At1g80120 PE=2 SV=1)
TraesCS3D02G155400	0.15	1.79667	15.2608	3.93176	3.33992e-07	3.22184e-05	up	XP_020183670.1(V-type proton ATPase subunit E-like [Aegilops tauschii subsp. tauschii])	GO:0006811(biological_process:ion transport)	K02150	ATPeV1E, ATP6E	map04145(Phagosome); map05165(Human papillomavirus infection); map00190(Oxidative phosphorylation)	COG1390(C:Energy production and conversion)	COG1390(Produces ATP from ADP in the presence of a proton gradient across the membrane (By similarity))	PF01991.15(vATP-synt_E:ATP synthase (E/31 kDa) subunit)	sp|Q9SWE7|VATE_CITLI(V-type proton ATPase subunit E OS=Citrus limon OX=2708 GN=VATE PE=2 SV=1)
TraesCS3A02G368700	1.02667	0.0833333	0.0835394	-3.5814	3.3728e-07	3.24747e-05	down	XP_020163979.1(uncharacterized protein LOC109749424 [Aegilops tauschii subsp. tauschii])					COG5147(K:Transcription)	COG5147(Myblike DNAbinding domain containing protein)	PF00249.28(Myb_DNA-binding:Myb-like DNA-binding domain); PF13921.3(Myb_DNA-bind_6:Myb-like DNA-binding domain)	sp|Q9LVW4|MY118_ARATH(Transcription factor MYB118 OS=Arabidopsis thaliana OX=3702 GN=MYB118 PE=2 SV=1)
TraesCS5D02G491000	0.726667	3.71333	5.22885	2.38649	3.39476e-07	3.26252e-05	up	XP_020198423.1(zinc finger protein ZAT8-like [Aegilops tauschii subsp. tauschii])					COG5048(S:Function unknown)	COG5048(Zinc finger protein)	PF13912.3(zf-C2H2_6:C2H2-type zinc finger); PF13894.3(zf-C2H2_4:C2H2-type zinc finger)	sp|Q42410|ZAT12_ARATH(Zinc finger protein ZAT12 OS=Arabidopsis thaliana OX=3702 GN=ZAT12 PE=2 SV=1)
TraesCS5B02G402800	0.0833333	0.96	12.4214	3.63476	3.42123e-07	3.28183e-05	up	XP_020194105.1(isoflavone 2'-hydroxylase-like [Aegilops tauschii subsp. tauschii])		K00517	CYP81F		COG2124(Q:Secondary metabolites biosynthesis, transport and catabolism)	COG2124(Cytochrome p450)	PF00067.19(p450:Cytochrome P450)	sp|P93147|C81E1_GLYEC(Isoflavone 2'-hydroxylase OS=Glycyrrhiza echinata OX=46348 GN=CYP81E1 PE=1 SV=2)
TraesCS3A02G148500	2.28333	7.24667	3.23625	1.69432	3.46587e-07	3.31847e-05	up	CDM85791.1(unnamed protein product [Triticum aestivum])		K21026	AAE	map00901(Indole alkaloid biosynthesis)	COG3240(S:Function unknown); ENOG41105QW(S:Function unknown)	COG3240(GDSL esterase lipase); ENOG41105QW(GDSL-like Lipase/Acylhydrolase)	PF00657.19(Lipase_GDSL:GDSL-like Lipase/Acylhydrolase)	sp|Q9C857|GDL16_ARATH(GDSL esterase/lipase At1g31550 OS=Arabidopsis thaliana OX=3702 GN=At1g31550 PE=2 SV=1)
TraesCS4B02G183900	2.64333	0.413333	0.153411	-2.70453	3.65831e-07	3.48975e-05	down	AND77084.1(nicotianamine synthase [Triticum aestivum])	GO:0030418(biological_process:nicotianamine biosynthetic process); GO:0030410(molecular_function:nicotianamine synthase activity)	K05953	E2.5.1.43		ENOG4111NF0(E:Amino acid transport and metabolism); ENOG4112CJN(S:Function unknown)	ENOG4111NF0(as a sensor for the physiological iron status within the plant, and or might be involved in the transport of iron); ENOG4112CJN(Nicotianamine synthase protein)	PF03059.13(NAS:Nicotianamine synthase protein)	sp|Q9ZQV7|NAS2_HORVU(Probable nicotianamine synthase 2 OS=Hordeum vulgare OX=4513 GN=NAS2 PE=2 SV=1)
TraesCS1B02G042300	73.4233	31.6767	0.423683	-1.23894	3.65624e-07	3.48975e-05	down	XP_020166374.1(outer envelope pore protein 16, chloroplastic-like [Aegilops tauschii subsp. tauschii])	GO:0016021(cellular_component:integral component of membrane); GO:0005773(cellular_component:vacuole); GO:0003333(biological_process:amino acid transmembrane transport); GO:0009707(cellular_component:chloroplast outer membrane); GO:0030150(biological_process:protein import into mitochondrial matrix); GO:0031305(cellular_component:integral component of mitochondrial inner membrane); GO:0015266(mol…				ENOG410YKVU(O:Posttranslational modification, protein turnover, chaperones)	ENOG410YKVU(Tim17/Tim22/Tim23/Pmp24 family)	PF02466.16(Tim17:Tim17/Tim22/Tim23/Pmp24 family)	sp|Q41050|OEP16_PEA(Outer envelope pore protein 16, chloroplastic OS=Pisum sativum OX=3888 GN=OEP16 PE=1 SV=1)
TraesCS5B02G400000	12.32	4.39667	0.35842	-1.48028	3.68541e-07	3.50911e-05	down	ACC59201.1(plastid alpha-1,4-glucan phosphorylase [Triticum aestivum])	GO:0005975(biological_process:carbohydrate metabolic process); GO:0005980(biological_process:glycogen catabolic process); GO:0009570(cellular_component:chloroplast stroma); GO:0030170(molecular_function:pyridoxal phosphate binding); GO:0009414(biological_process:response to water deprivation); GO:0008184(molecular_function:glycogen phosphorylase activity)	K00688	PYG, glgP	map00500(Starch and sucrose metabolism); map04217(Necroptosis)	COG0058(G:Carbohydrate transport and metabolism)	COG0058(Phosphorylase is an important allosteric enzyme in carbohydrate metabolism. Enzymes from different sources differ in their regulatory mechanisms and in their natural substrates. However, all known phosphorylases share catalytic and structural properties (By similarity))	PF00343.17(Phosphorylase:Carbohydrate phosphorylase)	sp|P27598|PHSL_IPOBA(Alpha-1,4 glucan phosphorylase L isozyme, chloroplastic/amyloplastic OS=Ipomoea batatas OX=4120 PE=2 SV=1)
TraesCS3A02G220600	0.6	2.03	3.56519	1.83398	3.75917e-07	3.57274e-05	up	AGW81788.1(autophagy-related protein 7c [Triticum aestivum])		K08337	ATG7		COG0476(H:Coenzyme transport and metabolism)	COG0476(small protein activating enzyme activity)	PF00899.18(ThiF:ThiF family); PF16420.2(ATG7_N:Ubiquitin-like modifier-activating enzyme ATG7 N-terminus); PF01488.17(Shikimate_DH:Shikimate / quinate 5-dehydrogenase)	sp|Q94CD5|ATG7_ARATH(Ubiquitin-like modifier-activating enzyme atg7 OS=Arabidopsis thaliana OX=3702 GN=ATG7 PE=1 SV=1)
TraesCS3A02G193400	2.18	7.01	3.30358	1.72403	3.79935e-07	3.60428e-05	up	CDM83007.1(unnamed protein product [Triticum aestivum])		K13436	PTI1	map04626(Plant-pathogen interaction)	COG0515(T:Signal transduction mechanisms)	COG0515(Serine Threonine protein kinase)	PF07714.14(Pkinase_Tyr:Protein tyrosine kinase); PF00069.22(Pkinase:Protein kinase domain)	sp|Q41328|PTI1_SOLLC(Pto-interacting protein 1 OS=Solanum lycopersicum OX=4081 GN=PTI1 PE=1 SV=2)
TraesCS2D02G321900	4.59	1.10333	0.239145	-2.06404	3.84945e-07	3.64509e-05	down	XP_020146549.1(aldose 1-epimerase-like [Aegilops tauschii subsp. tauschii])	GO:0005975(biological_process:carbohydrate metabolic process); GO:0016853(molecular_function:isomerase activity); GO:0004034(molecular_function:aldose 1-epimerase activity); GO:0016021(cellular_component:integral component of membrane); GO:0019318(biological_process:hexose metabolic process); GO:0030246(molecular_function:carbohydrate binding)	K01785	galM, GALM	map00010(Glycolysis / Gluconeogenesis); map00052(Galactose metabolism)	COG2017(G:Carbohydrate transport and metabolism)	COG2017(converts alpha-aldose to the beta-anomer. It is active on D-glucose, L-arabinose, D-xylose, D-galactose, maltose and lactose (By similarity))	PF01263.17(Aldose_epim:Aldose 1-epimerase)	sp|Q66HG4|GALM_RAT(Aldose 1-epimerase OS=Rattus norvegicus OX=10116 GN=Galm PE=1 SV=1)
TraesCS3D02G372900	0.22	1.50333	6.82327	2.77046	4.04712e-07	3.82523e-05	up	XP_020149577.1(ethylene-responsive transcription factor ABR1-like [Aegilops tauschii subsp. tauschii])					ENOG410YYVP(K:Transcription); ENOG410YY7D(K:Transcription)	ENOG410YYVP(AP2); ENOG410YY7D(Transcription factor)	PF00847.17(AP2:AP2 domain)	sp|Q9FGF8|ABR1_ARATH(Ethylene-responsive transcription factor ABR1 OS=Arabidopsis thaliana OX=3702 GN=ABR1 PE=2 SV=1)
TraesCS3B02G316200	1.65333	4.47333	2.81069	1.49092	4.0691e-07	3.83896e-05	up	CDM84079.1(unnamed protein product [Triticum aestivum])					ENOG410YAB2(S:Function unknown)	ENOG410YAB2(-)
TraesCS4B02G131900	0.37	5.16	14.7628	3.8839	4.10045e-07	3.86147e-05	up	EMS47154.1(hypothetical protein TRIUR3_26535 [Triticum urartu])							PF06404.9(PSK:Phytosulfokine precursor protein (PSK)); PF07172.8(GRP:Glycine rich protein family)
TraesCS1A02G151600	0.566667	2.62333	4.76444	2.25231	4.1279e-07	3.88022e-05	up	XP_020173184.1(uncharacterized protein KIAA0754-like [Aegilops tauschii subsp. tauschii])					ENOG4111H3Z(S:Function unknown)	ENOG4111H3Z(Desumoylating isopeptidase)	PF05903.11(Peptidase_C97:PPPDE putative peptidase domain)	sp|Q6ICB0|DESI1_HUMAN(Desumoylating isopeptidase 1 OS=Homo sapiens OX=9606 GN=DESI1 PE=1 SV=1)
TraesCS3D02G361600	1.01333	0.06	0.0599157	-4.06092	4.2218e-07	3.95599e-05	down	XP_020163979.1(uncharacterized protein LOC109749424 [Aegilops tauschii subsp. tauschii])					COG5147(K:Transcription)	COG5147(Myblike DNAbinding domain containing protein)	PF00249.28(Myb_DNA-binding:Myb-like DNA-binding domain); PF13921.3(Myb_DNA-bind_6:Myb-like DNA-binding domain)	sp|Q9LVW4|MY118_ARATH(Transcription factor MYB118 OS=Arabidopsis thaliana OX=3702 GN=MYB118 PE=2 SV=1)
TraesCS6B02G068700	0.28	1.32667	4.97707	2.3153	4.22386e-07	3.95599e-05	up	XP_020155454.1(GDSL esterase/lipase At1g09390-like [Aegilops tauschii subsp. tauschii])	GO:0016021(cellular_component:integral component of membrane); GO:0016020(cellular_component:membrane); GO:0005739(cellular_component:mitochondrion); GO:0016788(molecular_function:hydrolase activity, acting on ester bonds)				ENOG41116E4(S:Function unknown); COG3240(S:Function unknown); ENOG410YG8Q(S:Function unknown)	ENOG41116E4(GDSL-like Lipase/Acylhydrolase); COG3240(GDSL-like Lipase/Acylhydrolase); ENOG410YG8Q(GDSL esterase lipase)	PF00657.19(Lipase_GDSL:GDSL-like Lipase/Acylhydrolase)	sp|O80522|GDL2_ARATH(GDSL esterase/lipase At1g09390 OS=Arabidopsis thaliana OX=3702 GN=At1g09390 PE=2 SV=1)
TraesCS4A02G059800	0	0.53	144.69	7.17682	4.244e-07	3.96045e-05	up	EMS62409.1(Branched-chain-amino-acid aminotransferase 3, chloroplastic [Triticum urartu])	GO:0052654(molecular_function:L-leucine transaminase activity); GO:0052655(molecular_function:L-valine transaminase activity); GO:0052656(molecular_function:L-isoleucine transaminase activity); GO:0009081(biological_process:branched-chain amino acid metabolic process)	K00826	E2.6.1.42, ilvE	map00270(Cysteine and methionine metabolism); map00770(Pantothenate and CoA biosynthesis); map00280(Valine, leucine and isoleucine degradation); map00290(Valine, leucine and isoleucine biosynthesis)	COG0115(E:Amino acid transport and metabolism)	COG0115(brancheD-chain amino acid aminotransferase)	PF01063.16(Aminotran_4:Amino-transferase class IV)	sp|Q9M401|BCAT3_ARATH(Branched-chain-amino-acid aminotransferase 3, chloroplastic OS=Arabidopsis thaliana OX=3702 GN=BCAT3 PE=1 SV=1)
TraesCS3B02G212500	0.243333	1.82667	7.96206	2.99314	4.24209e-07	3.96045e-05	up	CDM82705.1(unnamed protein product [Triticum aestivum])	GO:0003824(molecular_function:catalytic activity); GO:0009058(biological_process:biosynthetic process)				COG0384(S:Function unknown)	COG0384(phenazine biosynthesis protein, phzf family)	PF02567.13(PhzC-PhzF:Phenazine biosynthesis-like protein)	sp|Q9KG32|Y283_BACHD(Uncharacterized isomerase BH0283 OS=Bacillus halodurans (strain ATCC BAA-125 / DSM 18197 / FERM 7344 / JCM 9153 / C-125) OX=272558 GN=BH0283 PE=3 SV=1)
TraesCS4A02G392500	55.69	18.7233	0.328629	-1.60547	4.26632e-07	3.97408e-05	down	XP_020158648.1(early nodulin-93-like [Aegilops tauschii subsp. tauschii])	GO:0016021(cellular_component:integral component of membrane); GO:0016020(cellular_component:membrane)				ENOG410YVQQ(S:Function unknown)	ENOG410YVQQ(early nodulin)	PF03386.11(ENOD93:Early nodulin 93 ENOD93 protein)	sp|Q02921|NO93_SOYBN(Early nodulin-93 OS=Glycine max OX=3847 PE=2 SV=1)
TraesCS2D02G302500	4.05	11.5233	2.91757	1.54477	4.28271e-07	3.98215e-05	up	XP_020174011.1(serine/threonine-protein kinase SAPK7 [Aegilops tauschii subsp. tauschii])	GO:0005737(cellular_component:cytoplasm); GO:0006468(biological_process:protein phosphorylation); GO:0005634(cellular_component:nucleus); GO:0009738(biological_process:abscisic acid-activated signaling pathway); GO:0004674(molecular_function:protein serine/threonine kinase activity); GO:0042742(biological_process:defense response to bacterium); GO:0035556(biological_process:intracellular signal t…	K14498	SNRK2	map04016(MAPK signaling pathway - plant); map04075(Plant hormone signal transduction)	COG0515(T:Signal transduction mechanisms)	COG0515(Serine Threonine protein kinase)	PF00069.22(Pkinase:Protein kinase domain); PF07714.14(Pkinase_Tyr:Protein tyrosine kinase)	sp|Q7XQP4|SAPK7_ORYSJ(Serine/threonine-protein kinase SAPK7 OS=Oryza sativa subsp. japonica OX=39947 GN=SAPK7 PE=2 SV=2)
TraesCS1A02G182600	0.206667	1.87667	9.45263	3.24072	4.29408e-07	3.98553e-05	up	XP_020149219.1(uncharacterized protein LOC109734420 [Aegilops tauschii subsp. tauschii])					ENOG41108RI(S:Function unknown); ENOG411188M(S:Function unknown)	ENOG41108RI(Protein of unknown function (DUF295)); ENOG411188M(Protein of unknown function (DUF295))	PF03478.15(DUF295:Protein of unknown function (DUF295)); PF12937.4(F-box-like:F-box-like)
TraesCS3D02G383600	2.16333	7.67	3.73128	1.89967	4.37021e-07	4.04889e-05	up	XP_020168526.1(uncharacterized protein LOC109754008 [Aegilops tauschii subsp. tauschii])	GO:0016021(cellular_component:integral component of membrane); GO:0016757(molecular_function:transferase activity, transferring glycosyl groups); GO:0008120(molecular_function:ceramide glucosyltransferase activity); GO:0006679(biological_process:glucosylceramide biosynthetic process)				COG1215(M:Cell wall/membrane/envelope biogenesis)	COG1215(Glycosyl transferase, family 2)	PF13506.3(Glyco_transf_21:Glycosyl transferase family 21); PF00535.23(Glycos_transf_2:Glycosyl transferase family 2)
TraesCS5A02G477400	0.18	2.91667	17.4695	4.12677	4.48833e-07	4.15086e-05	up	ABZ80834.1(C2H2 zinc finger protein [Triticum aestivum])					COG5048(S:Function unknown)	COG5048(Zinc finger protein)	PF13912.3(zf-C2H2_6:C2H2-type zinc finger); PF13894.3(zf-C2H2_4:C2H2-type zinc finger)	sp|Q42410|ZAT12_ARATH(Zinc finger protein ZAT12 OS=Arabidopsis thaliana OX=3702 GN=ZAT12 PE=2 SV=1)
TraesCS5B02G333600	0	2.53	124.466	6.95961	4.60225e-07	4.24858e-05	up
TraesCS5A02G291300	8.46333	3.28667	0.38977	-1.35931	4.64193e-07	4.27756e-05	down	XP_020150878.1(probable UDP-arabinose 4-epimerase 1 [Aegilops tauschii subsp. tauschii])	GO:0016021(cellular_component:integral component of membrane); GO:0006012(biological_process:galactose metabolic process); GO:0033358(biological_process:UDP-L-arabinose biosynthetic process); GO:0032580(cellular_component:Golgi cisterna membrane); GO:0003978(molecular_function:UDP-glucose 4-epimerase activity); GO:0050373(molecular_function:UDP-arabinose 4-epimerase activity); GO:0045227(biologic…	K12448	UXE, uxe	map00520(Amino sugar and nucleotide sugar metabolism)	COG1087(M:Cell wall/membrane/envelope biogenesis)	COG1087(udp-glucose 4-epimerase)	PF16363.2(GDP_Man_Dehyd:GDP-mannose 4,6 dehydratase); PF01370.18(Epimerase:NAD dependent epimerase/dehydratase family); PF01073.16(3Beta_HSD:3-beta hydroxysteroid dehydrogenase/isomerase family); PF02719.12(Polysacc_synt_2:Polysaccharide biosynthesis protein); PF04321.14(RmlD_sub_bind:RmlD substrate binding domain); PF13460.3(NAD_binding_10:NAD(P)H-binding); PF07993.9(NAD_binding_4:Male sterility…	sp|Q8H930|ARAE1_ORYSJ(Probable UDP-arabinose 4-epimerase 1 OS=Oryza sativa subsp. japonica OX=39947 GN=UEL-1 PE=2 SV=2)
TraesCS3A02G525700	0	2.03	165.017	7.36647	4.73857e-07	4.35881e-05	up	AEI28607.1(pathogenesis-related protein 1 [Triticum aestivum])		K13449	PR1	map04016(MAPK signaling pathway - plant); map04626(Plant-pathogen interaction); map04075(Plant hormone signal transduction)	COG2340(S:Function unknown)	COG2340(Scp-like extracellular)	PF00188.23(CAP:Cysteine-rich secretory protein family)	sp|P35793|PR13_HORVU(Pathogenesis-related protein PRB1-3 OS=Hordeum vulgare OX=4513 PE=2 SV=1)
TraesCS1A02G385800	2.61667	0.44	0.171465	-2.54402	4.75477e-07	4.36591e-05	down	XP_020191265.1(probable purine permease 4 [Aegilops tauschii subsp. tauschii])	GO:0005739(cellular_component:mitochondrion)				ENOG410YE7D(S:Function unknown)	ENOG410YE7D(purine permease)	PF16913.2(PUNUT:Purine nucleobase transmembrane transport)	sp|Q9SY29|PUP4_ARATH(Probable purine permease 4 OS=Arabidopsis thaliana OX=3702 GN=PUP4 PE=2 SV=1)
TraesCS5B02G490600	1.41667	5.77333	4.16192	2.05725	4.95136e-07	4.53834e-05	up	XP_020198423.1(zinc finger protein ZAT8-like [Aegilops tauschii subsp. tauschii])					COG5048(S:Function unknown)	COG5048(Zinc finger protein)	PF13912.3(zf-C2H2_6:C2H2-type zinc finger); PF13894.3(zf-C2H2_4:C2H2-type zinc finger)	sp|Q9LX85|ZAT8_ARATH(Zinc finger protein ZAT8 OS=Arabidopsis thaliana OX=3702 GN=ZAT8 PE=2 SV=1)
TraesCS6A02G046700	1.44333	6.37667	4.60958	2.20463	5.00627e-07	4.57239e-05	up	EMS67845.1(hypothetical protein TRIUR3_34909 [Triticum urartu])		K06685	MOB1, Mats		ENOG410XSUJ(S:Function unknown)	ENOG410XSUJ(MOB kinase activator)	PF03637.14(Mob1_phocein:Mob1/phocein family)	sp|Q949G5|MOB1A_MEDSF(MOB kinase activator-like 1A OS=Medicago sativa subsp. falcata OX=3878 GN=MOB1-A PE=2 SV=2)
TraesCS2D02G338200	0.17	1.18333	7.26689	2.86134	5.00332e-07	4.57239e-05	up	XP_020186094.1(probable galactinol--sucrose galactosyltransferase 2 [Aegilops tauschii subsp. tauschii])	GO:0003824(molecular_function:catalytic activity)				ENOG410YBU9(S:Function unknown)	ENOG410YBU9(raffinose synthase)	PF05691.9(Raffinose_syn:Raffinose synthase or seed imbibition protein Sip1)	sp|Q94A08|RFS2_ARATH(Probable galactinol--sucrose galactosyltransferase 2 OS=Arabidopsis thaliana OX=3702 GN=RFS2 PE=2 SV=2)
TraesCS1D02G268200	45.4667	8.93667	0.175121	-2.51357	5.08273e-07	4.63401e-05	down	KQJ91969.1(hypothetical protein BRADI_4g40903v3 [Brachypodium distachyon])					ENOG41106K7(S:Function unknown)	ENOG41106K7(-)
TraesCS3B02G166700	0.0466667	1.18667	27.8478	4.79949	5.09891e-07	4.64055e-05	up	XP_020154297.1(uncharacterized protein LOC109739639 [Aegilops tauschii subsp. tauschii])					ENOG41103XP(S:Function unknown)	ENOG41103XP(-)
TraesCS1B02G257100	2.07	6.14333	3.08123	1.62351	5.1291e-07	4.65979e-05	up	XP_020198168.1(peroxisomal adenine nucleotide carrier 1-like [Aegilops tauschii subsp. tauschii])	GO:0003735(molecular_function:structural constituent of ribosome); GO:0016021(cellular_component:integral component of membrane); GO:0006810(biological_process:transport); GO:0006412(biological_process:translation); GO:0055085(biological_process:transmembrane transport)				ENOG410ZNC0(Q:Secondary metabolites biosynthesis, transport and catabolism)	ENOG410ZNC0(Cytochrome p450)	PF00153.24(Mito_carr:Mitochondrial carrier protein)	sp|B6ZJZ9|PNC1_SOYBN(Peroxisomal adenine nucleotide carrier 1 OS=Glycine max OX=3847 GN=PNC1 PE=2 SV=1)
TraesCS7D02G273600	1.34333	4.27667	3.25834	1.70414	5.21927e-07	4.73337e-05	up	XP_020155262.1(uncharacterized protein LOC109740615 [Aegilops tauschii subsp. tauschii])					ENOG410YA7D(S:Function unknown)	ENOG410YA7D(DUF630 DUF632 domains containing protein)	PF04782.9(DUF632:Protein of unknown function (DUF632)); PF04783.9(DUF630:Protein of unknown function (DUF630))	sp|Q93YU8|NRG2_ARATH(Nitrate regulatory gene2 protein OS=Arabidopsis thaliana OX=3702 GN=NRG2 PE=1 SV=1)
TraesCS5B02G024900	97.24	36.4967	0.358351	-1.48056	5.27928e-07	4.77099e-05	down
TraesCS2D02G515700	0.27	1.19333	4.76222	2.25164	5.27131e-07	4.77099e-05	up	XP_020161601.1(filament-like plant protein 7 isoform X1 [Aegilops tauschii subsp. tauschii])					ENOG410YBNS(S:Function unknown)	ENOG410YBNS(filament-like plant protein)	PF05911.8(FPP:Filament-like plant protein, long coiled-coil)	sp|Q9SLN1|FPP7_ARATH(Filament-like plant protein 7 OS=Arabidopsis thaliana OX=3702 GN=FPP7 PE=3 SV=2)
TraesCS3B02G258100	7.66667	20.45	2.70963	1.43809	5.29514e-07	4.77694e-05	up	CDM83479.1(unnamed protein product [Triticum aestivum])	GO:0042545(biological_process:cell wall modification); GO:0005618(cellular_component:cell wall); GO:0045490(biological_process:pectin catabolic process); GO:0030599(molecular_function:pectinesterase activity); GO:0045330(molecular_function:aspartyl esterase activity)	K01051	E3.1.1.11	map00040(Pentose and glucuronate interconversions)	COG4677(G:Carbohydrate transport and metabolism)	COG4677(pectinesterase)	PF01095.16(Pectinesterase:Pectinesterase)	sp|Q9SIJ9|PME11_ARATH(Putative pectinesterase 11 OS=Arabidopsis thaliana OX=3702 GN=PME11 PE=3 SV=1)
TraesCS4B02G041100	4.17	10.03	2.49002	1.31616	5.40131e-07	4.8642e-05	up	XP_020156239.1(beta-glucosidase 7 [Aegilops tauschii subsp. tauschii])	GO:0047701(molecular_function:beta-L-arabinosidase activity); GO:0080079(molecular_function:cellobiose glucosidase activity); GO:0005975(biological_process:carbohydrate metabolic process); GO:0004567(molecular_function:beta-mannosidase activity); GO:0047668(molecular_function:amygdalin beta-glucosidase activity); GO:0008422(molecular_function:beta-glucosidase activity); GO:0102483(molecular_funct…	K05350	bglB	map00460(Cyanoamino acid metabolism); map00500(Starch and sucrose metabolism); map00940(Phenylpropanoid biosynthesis)	COG2723(G:Carbohydrate transport and metabolism)	COG2723(beta-glucosidase)	PF00232.15(Glyco_hydro_1:Glycosyl hydrolase family 1); PF00150.15(Cellulase:Cellulase (glycosyl hydrolase family 5))	sp|Q75I93|BGL07_ORYSJ(Beta-glucosidase 7 OS=Oryza sativa subsp. japonica OX=39947 GN=BGLU7 PE=1 SV=1)
TraesCS1D02G274000	3.08333	9.23667	3.05151	1.60952	5.52163e-07	4.95413e-05	up	XP_020167660.1(fructose-1,6-bisphosphatase, cytosolic-like [Aegilops tauschii subsp. tauschii])		K03841	FBP, fbp	map00010(Glycolysis / Gluconeogenesis); map00030(Pentose phosphate pathway); map00051(Fructose and mannose metabolism); map00710(Carbon fixation in photosynthetic organisms)	COG0158(G:Carbohydrate transport and metabolism)	COG0158(D-fructose-1,6-bisphosphate 1-phosphohydrolase class 1)	PF00316.17(FBPase:Fructose-1-6-bisphosphatase, N-terminal domain)	sp|Q9SDL8|F16P2_ORYCO(Fructose-1,6-bisphosphatase, cytosolic OS=Oryza coarctata OX=77588 PE=2 SV=1)
TraesCS2B02G401500	1.25	6.08333	5.24445	2.39079	5.53002e-07	4.95413e-05	up	EMS46231.1(Beta-glucosidase 16 [Triticum urartu])	GO:0102483(molecular_function:scopolin beta-glucosidase activity); GO:1901657(biological_process:glycosyl compound metabolic process); GO:0005975(biological_process:carbohydrate metabolic process); GO:0008422(molecular_function:beta-glucosidase activity)	K05350	bglB	map00460(Cyanoamino acid metabolism); map00500(Starch and sucrose metabolism); map00940(Phenylpropanoid biosynthesis)	COG2723(G:Carbohydrate transport and metabolism)	COG2723(beta-glucosidase)	PF00232.15(Glyco_hydro_1:Glycosyl hydrolase family 1)	sp|Q7XSK2|BGL16_ORYSJ(Beta-glucosidase 16 OS=Oryza sativa subsp. japonica OX=39947 GN=BGLU16 PE=3 SV=2)
TraesCS1D02G219100	8.42	21.7867	2.67388	1.41893	5.51864e-07	4.95413e-05	up	XP_020172884.1(peptide methionine sulfoxide reductase A4, chloroplastic-like [Aegilops tauschii subsp. tauschii])	GO:0008113(molecular_function:peptide-methionine (S)-S-oxide reductase activity); GO:0016671(molecular_function:oxidoreductase activity, acting on a sulfur group of donors, disulfide as acceptor); GO:0008152(biological_process:metabolic process); GO:0009651(biological_process:response to salt stress); GO:0030091(biological_process:protein repair); GO:0006979(biological_process:response to oxidati…	K07304	msrA		COG0225(O:Posttranslational modification, protein turnover, chaperones)	COG0225(Has an important function as a repair enzyme for proteins that have been inactivated by oxidation. Catalyzes the reversible oxidation-reduction of methionine sulfoxide in proteins to methionine (By similarity))	PF01625.18(PMSR:Peptide methionine sulfoxide reductase)	sp|Q336R9|MSRA4_ORYSJ(Peptide methionine sulfoxide reductase A4, chloroplastic OS=Oryza sativa subsp. japonica OX=39947 GN=MSRA4 PE=2 SV=2)
TraesCS3A02G282500	2.02667	5.95667	3.05629	1.61178	5.73691e-07	5.13055e-05	up	CDM84079.1(unnamed protein product [Triticum aestivum])					ENOG410YAB2(S:Function unknown)	ENOG410YAB2(-)
TraesCS6D02G323000	3.8	12.9333	3.50633	1.80996	5.75643e-07	5.13908e-05	up	XP_020170033.1(phosphoinositide phosphatase SAC2-like isoform X1 [Aegilops tauschii subsp. tauschii])	GO:0042578(molecular_function:phosphoric ester hydrolase activity)				COG5329(T:Signal transduction mechanisms)	COG5329(Phosphatase)	PF02383.15(Syja_N:SacI homology domain)	sp|Q94A27|SAC2_ARATH(Phosphoinositide phosphatase SAC2 OS=Arabidopsis thaliana OX=3702 GN=SAC2 PE=2 SV=1)
TraesCS7D02G041700	1.72333	6.72333	4.07148	2.02555	5.82128e-07	5.18625e-05	up	XP_020177476.1(GDT1-like protein 5 isoform X2 [Aegilops tauschii subsp. tauschii])	GO:0016021(cellular_component:integral component of membrane)				COG2119(S:Function unknown)	COG2119(transmembrane protein 165)	PF01169.16(UPF0016:Uncharacterized protein family UPF0016); PF02659.12(Mntp:Putative manganese efflux pump)	sp|B9G125|GDT15_ORYSJ(GDT1-like protein 5 OS=Oryza sativa subsp. japonica OX=39947 GN=Os08g0433100 PE=2 SV=1)
TraesCS6D02G248500	0.503333	3.52	7.63642	2.9329	5.82939e-07	5.18625e-05	up	XP_020156172.1(probable xyloglucan endotransglucosylase/hydrolase protein 30 [Aegilops tauschii subsp. tauschii])	GO:0042546(biological_process:cell wall biogenesis); GO:0005618(cellular_component:cell wall); GO:0048046(cellular_component:apoplast); GO:0071555(biological_process:cell wall organization); GO:0016762(molecular_function:xyloglucan:xyloglucosyl transferase activity); GO:0004553(molecular_function:hydrolase activity, hydrolyzing O-glycosyl compounds); GO:0010411(biological_process:xyloglucan metab…	K08235	E2.4.1.207		ENOG4111G24(G:Carbohydrate transport and metabolism); COG2273(G:Carbohydrate transport and metabolism)	ENOG4111G24(xyloglucan endotransglucosylase hydrolase protein); COG2273(hydrolase family 16)	PF00722.18(Glyco_hydro_16:Glycosyl hydrolases family 16); PF06955.9(XET_C:Xyloglucan endo-transglycosylase (XET) C-terminus)	sp|Q38908|XTH30_ARATH(Probable xyloglucan endotransglucosylase/hydrolase protein 30 OS=Arabidopsis thaliana OX=3702 GN=XTH30 PE=2 SV=2)
TraesCS2D02G084300	3.36	9.94	3.06218	1.61456	5.85467e-07	5.19976e-05	up	XP_020149672.1(probable AMP deaminase [Aegilops tauschii subsp. tauschii])	GO:0016021(cellular_component:integral component of membrane); GO:0046872(molecular_function:metal ion binding); GO:0003876(molecular_function:AMP deaminase activity); GO:0032264(biological_process:IMP salvage)	K01490	AMPD	map00230(Purine metabolism)	COG1816(F:Nucleotide transport and metabolism)	COG1816(adenosine deaminase)	PF00962.19(A_deaminase:Adenosine/AMP deaminase)	sp|Q84NP7|AMPD_ORYSJ(Probable AMP deaminase OS=Oryza sativa subsp. japonica OX=39947 GN=AMPD PE=2 SV=1)
TraesCS5B02G518600	0.0133333	1.51667	101.074	6.65927	5.88215e-07	5.21517e-05	up	AAO41147.1(hypothetical protein [Oryza sativa Japonica Group])					ENOG41108HT(O:Posttranslational modification, protein turnover, chaperones); ENOG4110894(O:Posttranslational modification, protein turnover, chaperones)	ENOG41108HT(DnaJ domain); ENOG4110894(DnaJ domain)	PF00226.28(DnaJ:DnaJ domain)
TraesCS6B02G420200	2.49667	0.59	0.235024	-2.08912	5.92229e-07	5.24173e-05	down	XP_020183303.1(cinnamoyl-CoA reductase 1-like [Aegilops tauschii subsp. tauschii])	GO:0050662(molecular_function:coenzyme binding); GO:0003824(molecular_function:catalytic activity)	K09753	CCR	map00940(Phenylpropanoid biosynthesis)	COG0451(M:Cell wall/membrane/envelope biogenesis)	COG0451(Nad-dependent epimerase dehydratase)	PF01370.18(Epimerase:NAD dependent epimerase/dehydratase family); PF01073.16(3Beta_HSD:3-beta hydroxysteroid dehydrogenase/isomerase family); PF13460.3(NAD_binding_10:NAD(P)H-binding); PF05368.10(NmrA:NmrA-like family); PF16363.2(GDP_Man_Dehyd:GDP-mannose 4,6 dehydratase); PF07993.9(NAD_binding_4:Male sterility protein); PF02719.12(Polysacc_synt_2:Polysaccharide biosynthesis protein); PF00106.22(…	sp|Q6K9A2|CCR1_ORYSJ(Cinnamoyl-CoA reductase 1 OS=Oryza sativa subsp. japonica OX=39947 GN=CCR1 PE=1 SV=1)
TraesCS6A02G364400	2.01	0.0366667	0.0189977	-5.71803	6.09133e-07	5.37289e-05	down	XP_020168583.1(histidine-containing phosphotransfer protein 2-like [Aegilops tauschii subsp. tauschii])	GO:0009987(biological_process:cellular process)	K14490	AHP	map04075(Plant hormone signal transduction)	COG2198(T:Signal transduction mechanisms)	COG2198(Histidine kinase)		sp|Q6VAK4|OHP2_ORYSJ(Histidine-containing phosphotransfer protein 2 OS=Oryza sativa subsp. japonica OX=39947 GN=AHP2 PE=1 SV=1)
TraesCS5A02G353700	55.1533	22.0067	0.402443	-1.31314	6.08733e-07	5.37289e-05	down	XP_020186567.1(UTP--glucose-1-phosphate uridylyltransferase [Aegilops tauschii subsp. tauschii])	GO:0005737(cellular_component:cytoplasm); GO:0006011(biological_process:UDP-glucose metabolic process); GO:0003983(molecular_function:UTP:glucose-1-phosphate uridylyltransferase activity)	K00963	UGP2, galU, galF	map00520(Amino sugar and nucleotide sugar metabolism); map00040(Pentose and glucuronate interconversions); map00500(Starch and sucrose metabolism); map00052(Galactose metabolism)	COG4284(G:Carbohydrate transport and metabolism)	COG4284(pyrophosphorylase)	PF01704.15(UDPGP:UTP--glucose-1-phosphate uridylyltransferase)	sp|Q43772|UGPA_HORVU(UTP--glucose-1-phosphate uridylyltransferase OS=Hordeum vulgare OX=4513 PE=2 SV=1)
TraesCS5D02G525200	0	0.353333	140.067	7.12998	6.1357e-07	5.40278e-05	up	XP_020160088.1(BTB/POZ and MATH domain-containing protein 1-like [Aegilops tauschii subsp. tauschii])		K10523	SPOP		ENOG41107I0(S:Function unknown); ENOG410XQV8(S:Function unknown)	ENOG41107I0(BTB/POZ domain); ENOG410XQV8(meprin and TRAF homology domain-containing protein MATH domain-containing protein)	PF00651.28(BTB:BTB/POZ domain)	sp|O22286|BPM3_ARATH(BTB/POZ and MATH domain-containing protein 3 OS=Arabidopsis thaliana OX=3702 GN=BPM3 PE=1 SV=1)
TraesCS5B02G119100	0.81	4.59	5.95115	2.57317	6.19425e-07	5.44502e-05	up	XP_020160246.1(uncharacterized protein LOC109745528 [Aegilops tauschii subsp. tauschii])
TraesCS7A02G528200	0.0133333	0.916667	57.7125	5.85081	6.36941e-07	5.58945e-05	up	XP_020160811.1(aspartic proteinase nepenthesin-2-like [Aegilops tauschii subsp. tauschii])	GO:0006508(biological_process:proteolysis); GO:0004190(molecular_function:aspartic-type endopeptidase activity); GO:0030163(biological_process:protein catabolic process)				ENOG410XNV7(O:Posttranslational modification, protein turnover, chaperones)	ENOG410XNV7(aspartic)	PF14543.3(TAXi_N:Xylanase inhibitor N-terminal); PF14541.3(TAXi_C:Xylanase inhibitor C-terminal); PF00026.20(Asp:Eukaryotic aspartyl protease)	sp|Q9LHE3|ASPG2_ARATH(Protein ASPARTIC PROTEASE IN GUARD CELL 2 OS=Arabidopsis thaliana OX=3702 GN=ASPG2 PE=2 SV=1)
TraesCS5D02G399000	0.653333	3.92333	6.35306	2.66745	6.38503e-07	5.59118e-05	up	XP_020149073.1(uncharacterized protein LOC109734275 isoform X1 [Aegilops tauschii subsp. tauschii])	GO:0016021(cellular_component:integral component of membrane); GO:0005975(biological_process:carbohydrate metabolic process); GO:0009251(biological_process:glucan catabolic process); GO:0008422(molecular_function:beta-glucosidase activity); GO:0004553(molecular_function:hydrolase activity, hydrolyzing O-glycosyl compounds)	K01188	E3.2.1.21	map00460(Cyanoamino acid metabolism); map00500(Starch and sucrose metabolism); map00940(Phenylpropanoid biosynthesis)	COG1472(G:Carbohydrate transport and metabolism)	COG1472(hydrolase family 3)	PF00933.18(Glyco_hydro_3:Glycosyl hydrolase family 3 N terminal domain); PF01915.19(Glyco_hydro_3_C:Glycosyl hydrolase family 3 C-terminal domain)	sp|A7LXU3|BGH3B_BACO1(Beta-glucosidase BoGH3B OS=Bacteroides ovatus (strain ATCC 8483 / DSM 1896 / JCM 5824 / NCTC 11153) OX=411476 GN=BACOVA_02659 PE=1 SV=1)
TraesCS3A02G306700	6.15667	1.37667	0.218944	-2.19137	6.39308e-07	5.59118e-05	down	XP_020197989.1(phosphoenolpyruvate carboxylase, housekeeping isozyme [Aegilops tauschii subsp. tauschii])	GO:0005737(cellular_component:cytoplasm); GO:0006099(biological_process:tricarboxylic acid cycle); GO:0015977(biological_process:carbon fixation); GO:0008964(molecular_function:phosphoenolpyruvate carboxylase activity); GO:0015979(biological_process:photosynthesis)	K01595	ppc	map00620(Pyruvate metabolism); map00710(Carbon fixation in photosynthetic organisms)	COG2352(C:Energy production and conversion)	COG2352(phosphoenolpyruvate carboxylase activity)	PF00311.14(PEPcase:Phosphoenolpyruvate carboxylase)	sp|P29193|CAPP1_SACHY(Phosphoenolpyruvate carboxylase, housekeeping isozyme OS=Saccharum hybrid OX=15819 PE=3 SV=1)
TraesCS4A02G393600	0.396667	2.47333	6.72772	2.75012	6.44766e-07	5.62056e-05	up	XP_020177476.1(GDT1-like protein 5 isoform X2 [Aegilops tauschii subsp. tauschii])	GO:0016021(cellular_component:integral component of membrane)				COG2119(S:Function unknown)	COG2119(transmembrane protein 165)	PF01169.16(UPF0016:Uncharacterized protein family UPF0016); PF02659.12(Mntp:Putative manganese efflux pump); PF01925.16(TauE:Sulfite exporter TauE/SafE)	sp|B9G125|GDT15_ORYSJ(GDT1-like protein 5 OS=Oryza sativa subsp. japonica OX=39947 GN=Os08g0433100 PE=2 SV=1)
TraesCS4D02G125100	0.26	6.24667	23.5712	4.55896	6.4485e-07	5.62056e-05	up	XP_020161408.1(alpha-L-arabinofuranosidase 1-like isoform X2 [Aegilops tauschii subsp. tauschii])	GO:0046556(molecular_function:alpha-L-arabinofuranosidase activity); GO:0046373(biological_process:L-arabinose metabolic process)	K01209	abfA	map00520(Amino sugar and nucleotide sugar metabolism)	COG3534(G:Carbohydrate transport and metabolism)	COG3534(Alpha-N-arabinofuranosidase (EC 3.2.1.55))	PF06964.9(Alpha-L-AF_C:Alpha-L-arabinofuranosidase C-terminal domain); PF02018.14(CBM_4_9:Carbohydrate binding domain)	sp|Q9SG80|ASD1_ARATH(Alpha-L-arabinofuranosidase 1 OS=Arabidopsis thaliana OX=3702 GN=ASD1 PE=1 SV=1)
TraesCS1B02G351400	5.64333	1.07333	0.183702	-2.44456	6.53665e-07	5.68777e-05	down	XP_020147890.1(uncharacterized protein LOC109733102 [Aegilops tauschii subsp. tauschii])					ENOG410ZD95(S:Function unknown)	ENOG410ZD95(DUF584 domain containing protein)	PF04520.10(Senescence_reg:Senescence regulator)
TraesCS3A02G387800	5.87667	16.9333	2.98747	1.57893	6.57599e-07	5.71235e-05	up	CDM85237.1(unnamed protein product [Triticum aestivum])	GO:0046914(molecular_function:transition metal ion binding); GO:0051213(molecular_function:dioxygenase activity); GO:0006725(biological_process:cellular aromatic compound metabolic process); GO:0016701(molecular_function:oxidoreductase activity, acting on single donors with incorporation of molecular oxygen); GO:0008198(molecular_function:ferrous iron binding); GO:0008270(molecular_function:zinc …	K15777	DOPA	map00965(Betalain biosynthesis)	COG3384(S:Function unknown)	COG3384(extradiol ring-cleavage dioxygenase class IIi protein subunit b)	PF02900.15(LigB:Catalytic LigB subunit of aromatic ring-opening dioxygenase)	sp|Q949R4|DIOXL_ARATH(Extradiol ring-cleavage dioxygenase OS=Arabidopsis thaliana OX=3702 GN=LIGB PE=2 SV=1)
TraesCS3A02G534500	6.25	16.33	4.01814	2.00653	6.6552e-07	5.77143e-05	up	XP_020185555.1(soluble inorganic pyrophosphatase 1-like [Aegilops tauschii subsp. tauschii])	GO:0005737(cellular_component:cytoplasm); GO:0006796(biological_process:phosphate-containing compound metabolic process); GO:0000287(molecular_function:magnesium ion binding); GO:0004427(molecular_function:inorganic diphosphatase activity)	K01507	ppa	map00190(Oxidative phosphorylation)	COG0221(C:Energy production and conversion)	COG0221(Pyrophosphate phospho-hydrolase)	PF00719.16(Pyrophosphatase:Inorganic pyrophosphatase)	sp|Q9LFF9|IPYR4_ARATH(Soluble inorganic pyrophosphatase 4 OS=Arabidopsis thaliana OX=3702 GN=PPA4 PE=1 SV=1)
TraesCS2D02G450100	14.0133	49.35	3.57366	1.8374	6.86912e-07	5.94692e-05	up	XP_020155913.1(atrophin-1-like [Aegilops tauschii subsp. tauschii])					ENOG41104IX(S:Function unknown); ENOG411080M(S:Function unknown)	ENOG41104IX(-); ENOG411080M(-)
TraesCS1D02G140800	2.68667	8.04	3.11877	1.64098	6.9061e-07	5.96891e-05	up	XP_020177802.1(protein GDAP2 homolog isoform X1 [Aegilops tauschii subsp. tauschii])					COG2110(S:Function unknown)	COG2110(appr-1-p processing domain protein)	PF13716.3(CRAL_TRIO_2:Divergent CRAL/TRIO domain); PF01661.18(Macro:Macro domain); PF00650.17(CRAL_TRIO:CRAL/TRIO domain)	sp|A7T167|GDAP2_NEMVE(Protein GDAP2 homolog OS=Nematostella vectensis OX=45351 GN=gdap2 PE=3 SV=1)
TraesCS2D02G169300	11.06	4.09667	0.367712	-1.44335	6.92367e-07	5.97407e-05	down	XP_020155580.1(uncharacterized protein LOC109740927 [Aegilops tauschii subsp. tauschii])					ENOG4111HUR(S:Function unknown); ENOG4110731(S:Function unknown)	ENOG4111HUR(expressed protein); ENOG4110731(-)	PF13266.3(DUF4057:Protein of unknown function (DUF4057))
TraesCS2D02G366000	0	1.07	153.957	7.26638	7.04747e-07	6.07072e-05	up	XP_020156862.1(tropinone reductase homolog At2g29150-like [Aegilops tauschii subsp. tauschii])	GO:0055114(biological_process:oxidation-reduction process); GO:0016491(molecular_function:oxidoreductase activity)	K08081	TR1	map00960(Tropane, piperidine and pyridine alkaloid biosynthesis)	COG1028(S:Function unknown)	COG1028(Dehydrogenase reductase)	PF13561.3(adh_short_C2:Enoyl-(Acyl carrier protein) reductase); PF00106.22(adh_short:short chain dehydrogenase); PF08659.7(KR:KR domain)	sp|Q9ZW03|TRNH3_ARATH(Tropinone reductase homolog At2g29150 OS=Arabidopsis thaliana OX=3702 GN=At2g29150 PE=1 SV=1)
TraesCS1A02G196800	1.91333	7.11667	3.83732	1.9401	7.1646e-07	6.16132e-05	up	AKG97232.1(hyperosmolality-gated Ca2+ permeable channel [Triticum aestivum])	GO:0005794(cellular_component:Golgi apparatus); GO:0016021(cellular_component:integral component of membrane); GO:0009506(cellular_component:plasmodesma); GO:0005886(cellular_component:plasma membrane)				COG5594(S:Function unknown)	COG5594(transmembrane protein 63C)	PF02714.12(RSN1_7TM:Calcium-dependent channel, 7TM region, putative phosphate); PF13967.3(RSN1_TM:Late exocytosis, associated with Golgi transport); PF14703.3(PHM7_cyt:Cytosolic domain of 10TM putative phosphate transporter)	sp|Q9FVQ5|CSCL1_ARATH(CSC1-like protein At1g32090 OS=Arabidopsis thaliana OX=3702 GN=At1g32090 PE=1 SV=1)
TraesCS6A02G059600	7.88667	24.9633	3.22522	1.6894	7.1811e-07	6.16521e-05	up	XP_020151693.1(uncharacterized protein LOC109736884 isoform X1 [Aegilops tauschii subsp. tauschii])	GO:0016740(molecular_function:transferase activity)	K07393	ECM4, yqjG		COG0435(O:Posttranslational modification, protein turnover, chaperones)	COG0435(glutathione Stransferase)	PF13409.3(GST_N_2:Glutathione S-transferase, N-terminal domain); PF13410.3(GST_C_2:Glutathione S-transferase, C-terminal domain); PF00043.22(GST_C:Glutathione S-transferase, C-terminal domain); PF14497.3(GST_C_3:Glutathione S-transferase, C-terminal domain); PF13417.3(GST_N_3:Glutathione S-transferase, N-terminal domain); PF17171.1(GST_C_6:Glutathione S-transferase, C-terminal domain)	sp|P42620|YQJG_ECOLI(Glutathionyl-hydroquinone reductase YqjG OS=Escherichia coli (strain K12) OX=83333 GN=yqjG PE=1 SV=1)
TraesCS2B02G401300	0.0666667	0.6	9.83599	3.29807	7.22766e-07	6.19486e-05	up	AHC94953.1(resistance protein [Triticum aestivum])	GO:0005524(molecular_function:ATP binding); GO:0043531(molecular_function:ADP binding)	K13459	RPS2	map04626(Plant-pathogen interaction)	COG4886(S:Function unknown); COG3629(S:Function unknown)	COG4886(-); COG3629(-)	PF00931.19(NB-ARC:NB-ARC domain); PF13855.3(LRR_8:Leucine rich repeat); PF12799.4(LRR_4:Leucine Rich repeats (2 copies)); PF13191.3(AAA_16:AAA ATPase domain); PF13401.3(AAA_22:AAA domain); PF01637.15(ATPase_2:ATPase domain predominantly from Archaea); PF05729.9(NACHT:NACHT domain)	sp|Q42484|RPS2_ARATH(Disease resistance protein RPS2 OS=Arabidopsis thaliana OX=3702 GN=RPS2 PE=1 SV=1)
TraesCS5A02G135000	0.15	0.913333	6.26966	2.64839	7.24722e-07	6.20131e-05	up	XP_020152680.1(scarecrow-like protein 3 [Aegilops tauschii subsp. tauschii])	GO:0003700(molecular_function:transcription factor activity, sequence-specific DNA binding); GO:0006355(biological_process:regulation of transcription, DNA-templated); GO:0005634(cellular_component:nucleus); GO:0006351(biological_process:transcription, DNA-templated); GO:0043565(molecular_function:sequence-specific DNA binding)				ENOG410XRSH(K:Transcription)	ENOG410XRSH(Scarecrow-like protein)	PF03514.11(GRAS:GRAS domain family)	sp|Q9LPR8|SCL3_ARATH(Scarecrow-like protein 3 OS=Arabidopsis thaliana OX=3702 GN=SCL3 PE=1 SV=1)
TraesCS2B02G187000	0.25	2.37	10.0537	3.32965	7.34368e-07	6.27307e-05	up	XP_020188443.1(probable trehalose-phosphate phosphatase 3 [Aegilops tauschii subsp. tauschii])	GO:0016311(biological_process:dephosphorylation); GO:0016787(molecular_function:hydrolase activity); GO:0005992(biological_process:trehalose biosynthetic process); GO:0044237(biological_process:cellular metabolic process); GO:0004805(molecular_function:trehalose-phosphatase activity)	K01087	otsB	map00500(Starch and sucrose metabolism)	COG1877(O:Posttranslational modification, protein turnover, chaperones)	COG1877(Translocase of inner mitochondrial membrane 44 homolog (Yeast))	PF02358.13(Trehalose_PPase:Trehalose-phosphatase)	sp|Q7XI41|TPP3_ORYSJ(Probable trehalose-phosphate phosphatase 3 OS=Oryza sativa subsp. japonica OX=39947 GN=TPP3 PE=2 SV=1)
TraesCS3A02G423900	1.00667	4.44	4.64506	2.2157	7.35544e-07	6.27307e-05	up	XP_020151765.1(protein XRI1-like [Aegilops tauschii subsp. tauschii])	GO:0007126(biological_process:meiotic nuclear division)				ENOG410YGP1(S:Function unknown)	ENOG410YGP1(-)		sp|Q6NLW5|XRI1_ARATH(Protein XRI1 OS=Arabidopsis thaliana OX=3702 GN=XRI1 PE=1 SV=2)
TraesCS1D02G190100	0.05	2.68	58.5886	5.87255	7.42131e-07	6.31878e-05	up	XP_020187891.1(probable glutathione S-transferase GSTU6 [Aegilops tauschii subsp. tauschii])	GO:0005737(cellular_component:cytoplasm); GO:0016740(molecular_function:transferase activity); GO:0004364(molecular_function:glutathione transferase activity); GO:0006749(biological_process:glutathione metabolic process); GO:0009407(biological_process:toxin catabolic process)	K00799	GST, gst	map05225(Hepatocellular carcinoma); map00480(Glutathione metabolism)	ENOG410XSIX(O:Posttranslational modification, protein turnover, chaperones)	ENOG410XSIX(glutathione Stransferase)	PF13417.3(GST_N_3:Glutathione S-transferase, N-terminal domain); PF02798.17(GST_N:Glutathione S-transferase, N-terminal domain); PF13409.3(GST_N_2:Glutathione S-transferase, N-terminal domain); PF13410.3(GST_C_2:Glutathione S-transferase, C-terminal domain); PF00043.22(GST_C:Glutathione S-transferase, C-terminal domain); PF17172.1(GST_N_4:Glutathione S-transferase N-terminal domain); PF14497.3(GS…	sp|Q06398|GSTU6_ORYSJ(Probable glutathione S-transferase GSTU6 OS=Oryza sativa subsp. japonica OX=39947 GN=GSTU6 PE=2 SV=2)
TraesCS3A02G451400	15.3733	3.74	0.234438	-2.09272	7.7792e-07	6.61258e-05	down	EMS56321.1(hypothetical protein TRIUR3_27568 [Triticum urartu])							PF00304.17(Gamma-thionin:Gamma-thionin family)
TraesCS7A02G070900	379.907	993.39	2.62058	1.38989	7.80368e-07	6.62246e-05	up	AAM88383.1(peroxidase 1 [Triticum aestivum])	GO:0009664(biological_process:plant-type cell wall organization); GO:0020037(molecular_function:heme binding); GO:0004601(molecular_function:peroxidase activity); GO:0098869(biological_process:cellular oxidant detoxification); GO:0042744(biological_process:hydrogen peroxide catabolic process); GO:0009505(cellular_component:plant-type cell wall); GO:0046872(molecular_function:metal ion binding); G…	K00430	E1.11.1.7	map00940(Phenylpropanoid biosynthesis)	ENOG410ZMT4(G:Carbohydrate transport and metabolism)	ENOG410ZMT4(peroxidase)	PF00141.20(peroxidase:Peroxidase)	sp|P84516|PER1_SORBI(Cationic peroxidase SPC4 OS=Sorghum bicolor OX=4558 GN=Sb03g046810 PE=1 SV=2)
TraesCS2D02G100900	5.28	17.4367	3.37458	1.75471	7.88234e-07	6.67821e-05	up	CBZ41151.1(NAC transcription factor [Hordeum vulgare subsp. vulgare])					ENOG4110679(S:Function unknown); ENOG410YDQ3(S:Function unknown)	ENOG4110679(No apical meristem (NAM) protein); ENOG410YDQ3(No apical meristem (NAM) protein)	PF02365.12(NAM:No apical meristem (NAM) protein)	sp|Q9FLJ2|NC100_ARATH(NAC domain-containing protein 100 OS=Arabidopsis thaliana OX=3702 GN=NAC100 PE=2 SV=1)
TraesCS2A02G156100	4.44667	1.27	0.283577	-1.81819	7.90842e-07	6.6893e-05	down	XP_020192321.1(29 kDa ribonucleoprotein A, chloroplastic-like [Aegilops tauschii subsp. tauschii])	GO:0030529(cellular_component:intracellular ribonucleoprotein complex); GO:0019013(cellular_component:viral nucleocapsid); GO:0009536(cellular_component:plastid); GO:0003676(molecular_function:nucleic acid binding); GO:0000166(molecular_function:nucleotide binding)	K12587;K11294	MTR3, EXOSC6;NCL, NSR1	map03018(RNA degradation)	COG0724(S:Function unknown); ENOG4111MZ2(S:Function unknown); ENOG410XZHK(S:Function unknown)	COG0724(Rna-binding protein); ENOG4111MZ2(Ribonucleoprotein); ENOG410XZHK(RNA recognition motif. (a.k.a. RRM, RBD, or RNP domain))	PF00076.19(RRM_1:RNA recognition motif. (a.k.a. RRM, RBD, or RNP domain))	sp|Q08935|ROC1_NICSY(29 kDa ribonucleoprotein A, chloroplastic OS=Nicotiana sylvestris OX=4096 PE=2 SV=1)
TraesCS6B02G315100	8.47	3.07333	0.364313	-1.45675	7.96683e-07	6.72767e-05	down	XP_020172766.1(probable glycosyltransferase 7 [Aegilops tauschii subsp. tauschii])	GO:0016021(cellular_component:integral component of membrane); GO:0005739(cellular_component:mitochondrion); GO:0016757(molecular_function:transferase activity, transferring glycosyl groups); GO:0000139(cellular_component:Golgi membrane)				ENOG410XSJS(S:Function unknown)	ENOG410XSJS(glycosyltransferase)	PF05637.9(Glyco_transf_34:galactosyl transferase GMA12/MNN10 family)	sp|Q6Z5M3|GT7_ORYSJ(Probable glycosyltransferase 7 OS=Oryza sativa subsp. japonica OX=39947 GN=GT7 PE=2 SV=1)
TraesCS5D02G235800	0.09	0.9	9.82807	3.29691	8.05403e-07	6.79016e-05	up	XP_020188184.1(formin-like protein 20 [Aegilops tauschii subsp. tauschii])	GO:0043161(biological_process:proteasome-mediated ubiquitin-dependent protein catabolic process); GO:0016567(biological_process:protein ubiquitination); GO:0006511(biological_process:ubiquitin-dependent protein catabolic process); GO:0042787(biological_process:protein ubiquitination involved in ubiquitin-dependent protein catabolic process); GO:0046872(molecular_function:metal ion binding); GO:00…	K11982	RNF115_126		ENOG41121N2(O:Posttranslational modification, protein turnover, chaperones)	ENOG41121N2(zinc ion binding)	PF13639.3(zf-RING_2:Ring finger domain); PF12678.4(zf-rbx1:RING-H2 zinc finger domain); PF13923.3(zf-C3HC4_2:Zinc finger, C3HC4 type (RING finger)); PF13920.3(zf-C3HC4_3:Zinc finger, C3HC4 type (RING finger)); PF17123.2(zf-RING_11:RING-like zinc finger); PF14634.3(zf-RING_5:zinc-RING finger domain); PF00097.22(zf-C3HC4:Zinc finger, C3HC4 type (RING finger)); PF12861.4(zf-ANAPC11:Anaphase-promotin…	sp|Q9Y4L5|RN115_HUMAN(E3 ubiquitin-protein ligase RNF115 OS=Homo sapiens OX=9606 GN=RNF115 PE=1 SV=2)
TraesCS6D02G302700	5.54667	24.8933	4.52909	2.17922	8.13982e-07	6.85128e-05	up	EMS48372.1(hypothetical protein TRIUR3_11827 [Triticum urartu])	GO:0016021(cellular_component:integral component of membrane)				ENOG410Z762(S:Function unknown); ENOG410ZCF0(S:Function unknown)	ENOG410Z762(-); ENOG410ZCF0(-)
TraesCS7D02G525900	1.78667	0.333333	0.195274	-2.35643	8.40051e-07	7.05917e-05	down	XP_020198970.1(two-component response regulator ORR24-like [Aegilops tauschii subsp. tauschii])		K14491	ARR-B	map04075(Plant hormone signal transduction)	COG0745(T:Signal transduction mechanisms); COG5641(K:Transcription); COG2204(T:Signal transduction mechanisms)	COG0745(regulatoR); COG5641(Transcription factor); COG2204(two component, sigma54 specific, transcriptional regulator, Fis family)	PF00072.21(Response_reg:Response regulator receiver domain); PF00249.28(Myb_DNA-binding:Myb-like DNA-binding domain)	sp|Q67W50|ORR25_ORYSJ(Two-component response regulator ORR25 OS=Oryza sativa subsp. japonica OX=39947 GN=RR25 PE=3 SV=1)
TraesCSU02G044600	1.74667	0.2	0.110495	-3.17795	8.75598e-07	7.3459e-05	down	CDM80278.1(unnamed protein product [Triticum aestivum])	GO:0051213(molecular_function:dioxygenase activity)				COG3491(S:Function unknown)	COG3491(2OGFe(II) oxygenase)	PF03171.17(2OG-FeII_Oxy:2OG-Fe(II) oxygenase superfamily)	sp|Q39224|SRG1_ARATH(Protein SRG1 OS=Arabidopsis thaliana OX=3702 GN=SRG1 PE=2 SV=1)
TraesCS6B02G130700	4.94	1.43333	0.29122	-1.77982	8.9168e-07	7.46866e-05	down	XP_020153727.1(protein PTST, chloroplastic-like isoform X1 [Aegilops tauschii subsp. tauschii])					ENOG41123Z9(S:Function unknown)	ENOG41123Z9(-)	PF16561.2(AMPK1_CBM:Glycogen recognition site of AMP-activated protein kinase)	sp|Q94AX2|PTST_ARATH(Protein PTST, chloroplastic OS=Arabidopsis thaliana OX=3702 GN=PTST PE=1 SV=1)
TraesCS6B02G420000	2.86667	0.766667	0.266322	-1.90875	9.00449e-07	7.52986e-05	down	XP_020183303.1(cinnamoyl-CoA reductase 1-like [Aegilops tauschii subsp. tauschii])	GO:0050662(molecular_function:coenzyme binding); GO:0003824(molecular_function:catalytic activity)	K09753	CCR	map00940(Phenylpropanoid biosynthesis)	COG0451(M:Cell wall/membrane/envelope biogenesis)	COG0451(Nad-dependent epimerase dehydratase)	PF01370.18(Epimerase:NAD dependent epimerase/dehydratase family); PF01073.16(3Beta_HSD:3-beta hydroxysteroid dehydrogenase/isomerase family); PF13460.3(NAD_binding_10:NAD(P)H-binding); PF05368.10(NmrA:NmrA-like family); PF16363.2(GDP_Man_Dehyd:GDP-mannose 4,6 dehydratase); PF07993.9(NAD_binding_4:Male sterility protein); PF02719.12(Polysacc_synt_2:Polysaccharide biosynthesis protein); PF00106.22(…	sp|Q6K9A2|CCR1_ORYSJ(Cinnamoyl-CoA reductase 1 OS=Oryza sativa subsp. japonica OX=39947 GN=CCR1 PE=1 SV=1)
TraesCS2A02G092500	1.1	0.203333	0.180803	-2.46751	9.07223e-07	7.54974e-05	down	XP_020178337.1(uncharacterized protein LOC109763878 [Aegilops tauschii subsp. tauschii])					ENOG410YG0Z(S:Function unknown); ENOG41114IS(S:Function unknown)	ENOG410YG0Z(Agenet domain-containing protein bromo-adjacent homology (BAH) domain-containing protein); ENOG41114IS(BAH domain)	PF05641.9(Agenet:Agenet domain)	sp|Q9FZD9|DUF3_ARATH(DUF724 domain-containing protein 3 OS=Arabidopsis thaliana OX=3702 GN=DUF3 PE=1 SV=1)
TraesCS3D02G475600	3.4	10.3	3.2075	1.68145	9.04861e-07	7.54974e-05	up	XP_020148303.1(hexokinase-3-like [Aegilops tauschii subsp. tauschii])	GO:0016021(cellular_component:integral component of membrane); GO:0008865(molecular_function:fructokinase activity); GO:0005829(cellular_component:cytosol); GO:0004396(molecular_function:hexokinase activity); GO:0004340(molecular_function:glucokinase activity); GO:0019158(molecular_function:mannokinase activity); GO:0046835(biological_process:carbohydrate phosphorylation); GO:0005741(cellular_com…	K00844	HK	map00520(Amino sugar and nucleotide sugar metabolism); map00010(Glycolysis / Gluconeogenesis); map00500(Starch and sucrose metabolism); map00051(Fructose and mannose metabolism); map00052(Galactose metabolism)	COG5026(S:Function unknown)	COG5026(-)	PF03727.13(Hexokinase_2:Hexokinase); PF00349.18(Hexokinase_1:Hexokinase)	sp|Q2KNB4|HXK3_ORYSJ(Hexokinase-3 OS=Oryza sativa subsp. japonica OX=39947 GN=HXK3 PE=2 SV=1)
TraesCS3D02G224400	1.96667	0.366667	0.188385	-2.40825	9.07152e-07	7.54974e-05	down	XP_020172055.1(putative pectinesterase 11 [Aegilops tauschii subsp. tauschii])	GO:0042545(biological_process:cell wall modification); GO:0005618(cellular_component:cell wall); GO:0045490(biological_process:pectin catabolic process); GO:0030599(molecular_function:pectinesterase activity); GO:0045330(molecular_function:aspartyl esterase activity)	K01051	E3.1.1.11	map00040(Pentose and glucuronate interconversions)	COG4677(S:Function unknown)	COG4677(thaumatin-like protein)	PF01095.16(Pectinesterase:Pectinesterase)	sp|Q9SIJ9|PME11_ARATH(Putative pectinesterase 11 OS=Arabidopsis thaliana OX=3702 GN=PME11 PE=3 SV=1)
TraesCS6A02G200300	1.86333	0.526667	0.287794	-1.79689	9.53512e-07	7.92214e-05	down	XP_020195636.1(serine/threonine-protein kinase Nek6-like [Aegilops tauschii subsp. tauschii])	GO:0004674(molecular_function:protein serine/threonine kinase activity); GO:0006468(biological_process:protein phosphorylation); GO:0005524(molecular_function:ATP binding)	K08857	NEK1_4_5		ENOG410Y7JF(T:Signal transduction mechanisms)	ENOG410Y7JF(associated kinase)	PF00069.22(Pkinase:Protein kinase domain); PF07714.14(Pkinase_Tyr:Protein tyrosine kinase); PF01636.20(APH:Phosphotransferase enzyme family)	sp|Q6YY75|NEK6_ORYSJ(Serine/threonine-protein kinase Nek6 OS=Oryza sativa subsp. japonica OX=39947 GN=NEK6 PE=1 SV=2)
TraesCS4B02G193200	9.13667	23.1133	2.64338	1.40238	9.58245e-07	7.94865e-05	up	XP_020148238.1(pyruvate decarboxylase 2 [Aegilops tauschii subsp. tauschii])	GO:0004737(molecular_function:pyruvate decarboxylase activity); GO:0000287(molecular_function:magnesium ion binding); GO:0016831(molecular_function:carboxy-lyase activity); GO:0030976(molecular_function:thiamine pyrophosphate binding)	K01568	PDC, pdc	map00010(Glycolysis / Gluconeogenesis)	COG3961(G:Carbohydrate transport and metabolism); COG3961(H:Coenzyme transport and metabolism)	COG3961(Pyruvate decarboxylase); COG3961(Pyruvate decarboxylase)	PF02776.15(TPP_enzyme_N:Thiamine pyrophosphate enzyme, N-terminal TPP binding domain); PF00205.19(TPP_enzyme_M:Thiamine pyrophosphate enzyme, central domain); PF02775.18(TPP_enzyme_C:Thiamine pyrophosphate enzyme, C-terminal TPP binding domain)	sp|A2XFI3|PDC2_ORYSI(Pyruvate decarboxylase 2 OS=Oryza sativa subsp. indica OX=39946 GN=PDC2 PE=2 SV=2)
TraesCS7D02G177200	1.74	0.02	0.0115764	-6.43267	9.67262e-07	8.01055e-05	down	XP_020177552.1(protein CURVATURE THYLAKOID 1B, chloroplastic-like [Aegilops tauschii subsp. tauschii])	GO:0016020(cellular_component:membrane); GO:0009536(cellular_component:plastid)				ENOG410ZP0J(S:Function unknown); ENOG4111UCM(S:Function unknown)	ENOG410ZP0J(-); ENOG4111UCM(-)	PF14159.3(CAAD:CAAD domains of cyanobacterial aminoacyl-tRNA synthetase)	sp|Q8LDD3|CUT1D_ARATH(Protein CURVATURE THYLAKOID 1D, chloroplastic OS=Arabidopsis thaliana OX=3702 GN=CURT1D PE=1 SV=1)
TraesCS4A02G325400	3.86	1.05333	0.276698	-1.85362	9.89231e-07	8.17934e-05	down	EMS59255.1(Putative flavin-containing monooxygenase YUCCA11 [Triticum urartu])	GO:0050661(molecular_function:NADP binding); GO:0050660(molecular_function:flavin adenine dinucleotide binding); GO:0004499(molecular_function:N,N-dimethylaniline monooxygenase activity); GO:0055114(biological_process:oxidation-reduction process)	K11816	YUCCA	map00380(Tryptophan metabolism)	COG2072(P:Inorganic ion transport and metabolism)	COG2072(Monooxygenase)	PF13738.3(Pyr_redox_3:Pyridine nucleotide-disulphide oxidoreductase); PF00743.16(FMO-like:Flavin-binding monooxygenase-like); PF07992.11(Pyr_redox_2:Pyridine nucleotide-disulphide oxidoreductase); PF13434.3(K_oxygenase:L-lysine 6-monooxygenase (NADPH-requiring)); PF01494.16(FAD_binding_3:FAD binding domain); PF00070.24(Pyr_redox:Pyridine nucleotide-disulphide oxidoreductase); PF13450.3(NAD_bindin…	sp|Q9LPL3|YUC11_ARATH(Probable indole-3-pyruvate monooxygenase YUCCA11 OS=Arabidopsis thaliana OX=3702 GN=YUC11 PE=2 SV=1)
TraesCS5B02G200000	3.72	13.3833	3.68843	1.88301	1.0149e-06	8.36476e-05	up	XP_020171604.1(zinc finger AN1 domain-containing stress-associated protein 17 [Aegilops tauschii subsp. tauschii])	GO:0046872(molecular_function:metal ion binding)				ENOG4111JCH(S:Function unknown)	ENOG4111JCH(zinc finger)	PF01428.13(zf-AN1:AN1-like Zinc finger)	sp|Q6H595|SAP17_ORYSJ(Zinc finger AN1 domain-containing stress-associated protein 17 OS=Oryza sativa subsp. japonica OX=39947 GN=SAP17 PE=2 SV=1)
TraesCS6B02G187200	0.0766667	0.71	9.70457	3.27866	1.01479e-06	8.36476e-05	up	XP_020199103.1(protein trichome birefringence-like 19 [Aegilops tauschii subsp. tauschii])					ENOG410YA7N(S:Function unknown); ENOG410YEYH(S:Function unknown); ENOG41115PG(S:Function unknown)	ENOG410YA7N(Pfam:DUF231); ENOG410YEYH(Pfam:DUF231); ENOG41115PG(Pfam:DUF231)	PF13839.3(PC-Esterase:GDSL/SGNH-like Acyl-Esterase family found in Pmr5 and Cas1p); PF14416.3(PMR5N:PMR5 N terminal Domain)	sp|Q9LFT1|TBL21_ARATH(Protein trichome birefringence-like 21 OS=Arabidopsis thaliana OX=3702 GN=TBL21 PE=3 SV=1)
TraesCS3D02G492100	1.45667	5.84667	4.12988	2.0461	1.01826e-06	8.37898e-05	up	EMS68854.1(Carbon catabolite-derepressing protein kinase [Triticum urartu])	GO:0005737(cellular_component:cytoplasm); GO:0006468(biological_process:protein phosphorylation); GO:0005634(cellular_component:nucleus); GO:0004674(molecular_function:protein serine/threonine kinase activity); GO:0035556(biological_process:intracellular signal transduction); GO:0005524(molecular_function:ATP binding)	K07198	PRKAA, AMPK	map04714(Thermogenesis)	COG0515(T:Signal transduction mechanisms)	COG0515(Serine Threonine protein kinase)	PF00069.22(Pkinase:Protein kinase domain); PF07714.14(Pkinase_Tyr:Protein tyrosine kinase); PF14531.3(Kinase-like:Kinase-like); PF01163.19(RIO1:RIO1 family)	sp|A2XFF4|OSK3_ORYSI(Serine/threonine protein kinase OSK3 OS=Oryza sativa subsp. indica OX=39946 GN=OSK3 PE=3 SV=1)
TraesCS7D02G516400	0.116667	1.04333	9.46475	3.24256	1.02667e-06	8.43475e-05	up	XP_020160811.1(aspartic proteinase nepenthesin-2-like [Aegilops tauschii subsp. tauschii])					ENOG410XNV7(O:Posttranslational modification, protein turnover, chaperones)	ENOG410XNV7(aspartic)	PF14543.3(TAXi_N:Xylanase inhibitor N-terminal); PF14541.3(TAXi_C:Xylanase inhibitor C-terminal); PF00026.20(Asp:Eukaryotic aspartyl protease)	sp|Q9LHE3|ASPG2_ARATH(Protein ASPARTIC PROTEASE IN GUARD CELL 2 OS=Arabidopsis thaliana OX=3702 GN=ASPG2 PE=2 SV=1)
TraesCS4A02G302300	8.36	2.71333	0.318092	-1.65249	1.03309e-06	8.474e-05	down	XP_020183984.1(histidine-containing phosphotransfer protein 2-like [Aegilops tauschii subsp. tauschii])	GO:0005737(cellular_component:cytoplasm); GO:0009736(biological_process:cytokinin-activated signaling pathway); GO:0000160(biological_process:phosphorelay signal transduction system); GO:0005634(cellular_component:nucleus); GO:0009927(molecular_function:histidine phosphotransfer kinase activity); GO:0016310(biological_process:phosphorylation); GO:0043424(molecular_function:protein histidine kinas…	K14490	AHP	map04075(Plant hormone signal transduction)	COG2198(T:Signal transduction mechanisms)	COG2198(Histidine kinase)		sp|Q6VAK4|OHP2_ORYSJ(Histidine-containing phosphotransfer protein 2 OS=Oryza sativa subsp. japonica OX=39947 GN=AHP2 PE=1 SV=1)
TraesCS7D02G336400	1.15667	3.32667	2.93877	1.55521	1.04424e-06	8.55181e-05	up	XP_020161578.1(WRKY transcription factor 22-like [Aegilops tauschii subsp. tauschii])					ENOG410YMDW(K:Transcription); ENOG41106UR(S:Function unknown)	ENOG410YMDW(WRKY transcription factor); ENOG41106UR(WRKY)	PF03106.12(WRKY:WRKY DNA -binding domain)	sp|O04609|WRK22_ARATH(WRKY transcription factor 22 OS=Arabidopsis thaliana OX=3702 GN=WRKY22 PE=2 SV=1)
TraesCS1B02G119600	0.03	1.06667	41.3659	5.37037	1.04938e-06	8.58027e-05	up	XP_020158091.1(putative cyclin-dependent kinase F-2 [Aegilops tauschii subsp. tauschii])	GO:0004674(molecular_function:protein serine/threonine kinase activity); GO:0006468(biological_process:protein phosphorylation); GO:0004713(molecular_function:protein tyrosine kinase activity); GO:0005524(molecular_function:ATP binding)	K08818	CDC2L		ENOG410XQ50(T:Signal transduction mechanisms)	ENOG410XQ50(Cyclin-dependent kinase)	PF00069.22(Pkinase:Protein kinase domain); PF07714.14(Pkinase_Tyr:Protein tyrosine kinase); PF14531.3(Kinase-like:Kinase-like)	sp|Q2QSL4|CDKF2_ORYSJ(Putative cyclin-dependent kinase F-2 OS=Oryza sativa subsp. japonica OX=39947 GN=CDKF-2 PE=3 SV=1)
TraesCS4B02G086500	1.09	4.73667	4.45584	2.1557	1.07653e-06	8.78827e-05	up	XP_020176444.1(polygalacturonase-like [Aegilops tauschii subsp. tauschii])		K01184	E3.2.1.15	map00040(Pentose and glucuronate interconversions)	COG5434(M:Cell wall/membrane/envelope biogenesis)	COG5434(Glycoside hydrolase family 28)	PF00295.14(Glyco_hydro_28:Glycosyl hydrolases family 28); PF12708.4(Pectate_lyase_3:Pectate lyase superfamily protein); PF13229.3(Beta_helix:Right handed beta helix region)	sp|P48979|PGLR_PRUPE(Polygalacturonase OS=Prunus persica OX=3760 PE=2 SV=1)
TraesCS7D02G088300	133.837	58.1333	0.422014	-1.24464	1.08441e-06	8.83865e-05	down	XP_020158644.1(early nodulin-93-like [Aegilops tauschii subsp. tauschii])					ENOG410YVQQ(S:Function unknown)	ENOG410YVQQ(early nodulin)	PF03386.11(ENOD93:Early nodulin 93 ENOD93 protein)	sp|Q02921|NO93_SOYBN(Early nodulin-93 OS=Glycine max OX=3847 PE=2 SV=1)
TraesCS3D02G162400	0	0.166667	127.459	6.99388	1.0923e-06	8.88888e-05	up	XP_020153353.1(putative E3 ubiquitin-protein ligase LIN [Aegilops tauschii subsp. tauschii])	GO:0016567(biological_process:protein ubiquitination); GO:0004842(molecular_function:ubiquitin-protein transferase activity)				ENOG410XRTN(S:Function unknown); ENOG410Y4J9(S:Function unknown)	ENOG410XRTN(Protein of unknown function (DUF1668)); ENOG410Y4J9(Ubox)	PF04564.12(U-box:U-box domain); PF00400.29(WD40:WD domain, G-beta repeat); PF11789.5(zf-Nse:Zinc-finger of the MIZ type in Nse subunit); PF12894.4(ANAPC4_WD40:Anaphase-promoting complex subunit 4 WD40 domain)	sp|C6L7U1|LIN1_LOTJA(Putative E3 ubiquitin-protein ligase LIN-1 OS=Lotus japonicus OX=34305 GN=CERBERUS PE=2 SV=2)
TraesCS1D02G265900	21.1067	128.537	6.02396	2.59071	1.10778e-06	9.00061e-05	up	AAA50848.1(wali3 [Triticum aestivum])	GO:0010951(biological_process:negative regulation of endopeptidase activity); GO:0005576(cellular_component:extracellular region); GO:0004867(molecular_function:serine-type endopeptidase inhibitor activity)				ENOG41108I2(S:Function unknown); ENOG411070C(S:Function unknown)	ENOG41108I2(BowB); ENOG411070C(Bowman-Birk type wound-induced proteinase inhibitor WIP1-like)
TraesCS4B02G356600	1.04667	4.02	4.0542	2.01942	1.11989e-06	9.08468e-05	up	XP_020193597.1(RHOMBOID-like protein 2 [Aegilops tauschii subsp. tauschii])	GO:0004252(molecular_function:serine-type endopeptidase activity); GO:0016787(molecular_function:hydrolase activity); GO:0016020(cellular_component:membrane); GO:0016485(biological_process:protein processing); GO:0006508(biological_process:proteolysis); GO:0008233(molecular_function:peptidase activity)				COG0705(S:Function unknown)	COG0705(rhomboid family)	PF01694.19(Rhomboid:Rhomboid family)	sp|Q9CAN1|RBL2_ARATH(RHOMBOID-like protein 2 OS=Arabidopsis thaliana OX=3702 GN=RBL2 PE=1 SV=1)
TraesCS5B02G193500	0.383333	1.61667	4.35536	2.12279	1.14362e-06	9.26262e-05	up	XP_020177466.1(homeobox protein abdominal-A-like [Aegilops tauschii subsp. tauschii])					ENOG410Z9NP(C:Energy production and conversion); COG4886(S:Function unknown)	ENOG410Z9NP(succinate dehydrogenase); COG4886(VQ motif)	PF05678.11(VQ:VQ motif)
TraesCS2D02G308600	8.56333	3.1	0.32346	-1.62834	1.16537e-06	9.42392e-05	down	XP_020152380.1(1,4-alpha-glucan-branching enzyme 2, chloroplastic/amyloplastic-like [Aegilops tauschii subsp. tauschii])	GO:0005978(biological_process:glycogen biosynthetic process); GO:0003844(molecular_function:1,4-alpha-glucan branching enzyme activity); GO:0043169(molecular_function:cation binding); GO:0009536(cellular_component:plastid); GO:0004553(molecular_function:hydrolase activity, hydrolyzing O-glycosyl compounds)	K00700	GBE1, glgB	map00500(Starch and sucrose metabolism)	COG0296(G:Carbohydrate transport and metabolism)	COG0296(Catalyzes the formation of the alpha-1,6-glucosidic linkages in glycogen by scission of a 1,4-alpha-linked oligosaccharide from growing alpha-1,4-glucan chains and the subsequent attachment of the oligosaccharide to the alpha-1,6 position (By similarity))	PF02806.15(Alpha-amylase_C:Alpha amylase, C-terminal all-beta domain); PF02922.15(CBM_48:Carbohydrate-binding module 48 (Isoamylase N-terminal domain)); PF00128.21(Alpha-amylase:Alpha amylase, catalytic domain)	sp|Q08047|GLGB_MAIZE(1,4-alpha-glucan-branching enzyme 2, chloroplastic/amyloplastic OS=Zea mays OX=4577 GN=SBE1 PE=1 SV=1)
TraesCS4D02G187800	0.383333	1.48667	4.114	2.04054	1.18102e-06	9.53552e-05	up	XP_020199282.1(midasin-like isoform X1 [Aegilops tauschii subsp. tauschii])					ENOG410XQZR(O:Posttranslational modification, protein turnover, chaperones); ENOG4111QIG(S:Function unknown); ENOG41128AK(S:Function unknown)	ENOG410XQZR(topoisomerase I binding, arginine serine-rich, E3 ubiquitin protein ligase); ENOG4111QIG(PHD-finger); ENOG41128AK(PHD)	PF00628.26(PHD:PHD-finger); PF13639.3(zf-RING_2:Ring finger domain); PF13923.3(zf-C3HC4_2:Zinc finger, C3HC4 type (RING finger)); PF13920.3(zf-C3HC4_3:Zinc finger, C3HC4 type (RING finger)); PF14447.3(Prok-RING_4:Prokaryotic RING finger family 4)	sp|Q63625|PHRF1_RAT(PHD and RING finger domain-containing protein 1 OS=Rattus norvegicus OX=10116 GN=Phrf1 PE=1 SV=2)
TraesCS6A02G295900	10.5867	26.0633	2.4877	1.31481	1.18496e-06	9.55236e-05	up	EMS47110.1(hypothetical protein TRIUR3_10864 [Triticum urartu])					ENOG410Y1Y5(S:Function unknown)	ENOG410Y1Y5(DUF581 domain containing protein, expressed)	PF04570.11(zf-FLZ:zinc-finger of the FCS-type, C2-C2)
TraesCS4A02G275300	9.93333	31.1167	3.19519	1.6759	1.18851e-06	9.56603e-05	up	XP_020178932.1(suppressor of disruption of TFIIS-like [Aegilops tauschii subsp. tauschii])		K07025	K07025		COG1011(S:Function unknown)	COG1011(Hydrolase)	PF00702.23(Hydrolase:haloacid dehalogenase-like hydrolase); PF13242.3(Hydrolase_like:HAD-hyrolase-like)	sp|P53078|SDT1_YEAST(Suppressor of disruption of TFIIS OS=Saccharomyces cerevisiae (strain ATCC 204508 / S288c) OX=559292 GN=SDT1 PE=1 SV=1)
TraesCS3D02G104300	5.74333	2.51667	0.444321	-1.17032	1.21479e-06	9.76232e-05	down	XP_020188188.1(pyruvate decarboxylase 1-like [Aegilops tauschii subsp. tauschii])	GO:0000287(molecular_function:magnesium ion binding); GO:0016831(molecular_function:carboxy-lyase activity); GO:0030976(molecular_function:thiamine pyrophosphate binding)	K01568	PDC, pdc	map00010(Glycolysis / Gluconeogenesis)	COG3961(T:Signal transduction mechanisms)	COG3961(Serine Threonine protein kinase)	PF02776.15(TPP_enzyme_N:Thiamine pyrophosphate enzyme, N-terminal TPP binding domain); PF00205.19(TPP_enzyme_M:Thiamine pyrophosphate enzyme, central domain); PF02775.18(TPP_enzyme_C:Thiamine pyrophosphate enzyme, C-terminal TPP binding domain)	sp|A2XFI3|PDC2_ORYSI(Pyruvate decarboxylase 2 OS=Oryza sativa subsp. indica OX=39946 GN=PDC2 PE=2 SV=2)
TraesCS2D02G284700	0.08	1.21	16.6675	4.05896	1.21761e-06	9.76971e-05	up	XP_020179117.1(glycerophosphodiester phosphodiesterase GDPD2-like [Aegilops tauschii subsp. tauschii])	GO:0006629(biological_process:lipid metabolic process); GO:0008081(molecular_function:phosphoric diester hydrolase activity); GO:0008889(molecular_function:glycerophosphodiester phosphodiesterase activity); GO:0005623(cellular_component:cell); GO:0046475(biological_process:glycerophospholipid catabolic process); GO:0030643(biological_process:cellular phosphate ion homeostasis)				COG0584(C:Energy production and conversion)	COG0584(glycerophosphoryl diester phosphodiesterase)	PF03009.14(GDPD:Glycerophosphoryl diester phosphodiesterase family)	sp|Q9FLM1|GDPD2_ARATH(Glycerophosphodiester phosphodiesterase GDPD2 OS=Arabidopsis thaliana OX=3702 GN=GDPD2 PE=2 SV=1)
TraesCS3A02G113900	2.45667	7.38667	3.10907	1.63649	1.22449e-06	9.80963e-05	up	BAI66422.1(seed imbibition protein [Triticum aestivum])	GO:0003824(molecular_function:catalytic activity)	K06617	E2.4.1.82	map00052(Galactose metabolism)	ENOG410YBU9(S:Function unknown)	ENOG410YBU9(raffinose synthase)	PF05691.9(Raffinose_syn:Raffinose synthase or seed imbibition protein Sip1)	sp|Q94A08|RFS2_ARATH(Probable galactinol--sucrose galactosyltransferase 2 OS=Arabidopsis thaliana OX=3702 GN=RFS2 PE=2 SV=2)
TraesCS7D02G190100	23.38	8.89667	0.386337	-1.37207	1.2324e-06	9.8577e-05	down	BAE48800.1(starch synthase II-D [Triticum aestivum])	GO:0009501(cellular_component:amyloplast); GO:0004373(molecular_function:glycogen (starch) synthase activity); GO:0009507(cellular_component:chloroplast); GO:0019252(biological_process:starch biosynthetic process)	K00703	glgA	map00500(Starch and sucrose metabolism)	COG0297(G:Carbohydrate transport and metabolism); COG1215(M:Cell wall/membrane/envelope biogenesis)	COG0297(starch synthase activity); COG1215(Glycosyl transferase, family 2)	PF08323.8(Glyco_transf_5:Starch synthase catalytic domain); PF00534.17(Glycos_transf_1:Glycosyl transferases group 1); PF13692.3(Glyco_trans_1_4:Glycosyl transferases group 1); PF13439.3(Glyco_transf_4:Glycosyltransferase Family 4)	sp|P0C586|SSY23_ORYSI(Soluble starch synthase 2-3, chloroplastic/amyloplastic OS=Oryza sativa subsp. indica OX=39946 GN=SSII-3 PE=1 SV=1)
TraesCS4A02G135500	50.48	119.023	2.45299	1.29454	1.24159e-06	9.91578e-05	up	XP_020171682.1(vicilin-like seed storage protein At2g28490 [Aegilops tauschii subsp. tauschii])	GO:0005739(cellular_component:mitochondrion)				ENOG4111FD7(S:Function unknown)	ENOG4111FD7(Vicilin-like antimicrobial peptides)	PF00190.19(Cupin_1:Cupin); PF07883.8(Cupin_2:Cupin domain)	sp|Q9SK09|VCL22_ARATH(Vicilin-like seed storage protein At2g28490 OS=Arabidopsis thaliana OX=3702 GN=At2g28490 PE=2 SV=1)
TraesCS1B02G158300	3.62667	9.73	2.76608	1.46784	1.25104e-06	9.97581e-05	up	XP_020177802.1(protein GDAP2 homolog isoform X1 [Aegilops tauschii subsp. tauschii])					COG2110(S:Function unknown)	COG2110(appr-1-p processing domain protein)	PF13716.3(CRAL_TRIO_2:Divergent CRAL/TRIO domain); PF01661.18(Macro:Macro domain); PF00650.17(CRAL_TRIO:CRAL/TRIO domain)	sp|A7T167|GDAP2_NEMVE(Protein GDAP2 homolog OS=Nematostella vectensis OX=45351 GN=gdap2 PE=3 SV=1)
TraesCS6B02G348100	0.373333	1.59	4.46587	2.15894	1.26491e-06	0.000100708	up	XP_020171817.1(probable RNA-binding protein ARP1 [Aegilops tauschii subsp. tauschii])	GO:0097159(molecular_function:organic cyclic compound binding); GO:1901363(molecular_function:heterocyclic compound binding)				ENOG4111PGT(S:Function unknown)	ENOG4111PGT(RNA binding motif protein)	PF00076.19(RRM_1:RNA recognition motif. (a.k.a. RRM, RBD, or RNP domain)); PF16367.2(RRM_7:RNA recognition motif)	sp|Q9M1S3|ARP1_ARATH(Probable RNA-binding protein ARP1 OS=Arabidopsis thaliana OX=3702 GN=ARP1 PE=2 SV=1)
TraesCS4A02G202200	16.0333	5.87333	0.364008	-1.45796	1.27041e-06	0.000100909	down	ABL74254.1(alcohol dehydrogenase ADH2A [Triticum aestivum])		K18857	ADH1	map00010(Glycolysis / Gluconeogenesis); map00592(alpha-Linolenic acid metabolism); map00071(Fatty acid degradation); map00350(Tyrosine metabolism)	COG1062(C:Energy production and conversion)	COG1062(alcohol dehydrogenase)	PF00107.23(ADH_zinc_N:Zinc-binding dehydrogenase); PF08240.9(ADH_N:Alcohol dehydrogenase GroES-like domain); PF16912.2(Glu_dehyd_C:Glucose dehydrogenase C-terminus)	sp|P10848|ADH3_HORVU(Alcohol dehydrogenase 3 OS=Hordeum vulgare OX=4513 GN=ADH3 PE=3 SV=1)
TraesCS2A02G043100	0.0866667	0.986667	14.9293	3.90008	1.27331e-06	0.000100909	up	BAK01052.1(predicted protein [Hordeum vulgare subsp. vulgare])		K04733	IRAK4		COG0515(T:Signal transduction mechanisms); ENOG410XQGS(T:Signal transduction mechanisms); ENOG410YBSH(T:Signal transduction mechanisms); ENOG410XNNY(S:Function unknown)	COG0515(Serine Threonine protein kinase); ENOG410XQGS(mitogen-activated protein kinase kinase kinase); ENOG410YBSH(G-type lectin S-receptor-like serine threonine-protein kinase); ENOG410XNNY(coatomer protein complex, subunit beta 2 (beta prime))	PF00069.22(Pkinase:Protein kinase domain); PF07714.14(Pkinase_Tyr:Protein tyrosine kinase)	sp|Q9SXB4|Y1130_ARATH(G-type lectin S-receptor-like serine/threonine-protein kinase At1g11300 OS=Arabidopsis thaliana OX=3702 GN=At1g11300 PE=2 SV=1)
TraesCS7A02G287400	148.39	64.6133	0.439185	-1.1871	1.27226e-06	0.000100909	down	XP_020150582.1(glucose-1-phosphate adenylyltransferase small subunit, chloroplastic/amyloplastic isoform X1 [Aegilops tauschii subsp. tauschii])		K00975	glgC	map00520(Amino sugar and nucleotide sugar metabolism); map00500(Starch and sucrose metabolism)	COG0448(G:Carbohydrate transport and metabolism)	COG0448(Catalyzes the synthesis of ADP-glucose, a sugar donor used in elongation reactions on alpha-glucans (By similarity))	PF00483.20(NTP_transferase:Nucleotidyl transferase); PF12804.4(NTP_transf_3:MobA-like NTP transferase domain)	sp|P55238|GLGS_HORVU(Glucose-1-phosphate adenylyltransferase small subunit, chloroplastic/amyloplastic OS=Hordeum vulgare OX=4513 PE=2 SV=1)
TraesCS3D02G457500	10.7667	30.07	2.74893	1.45887	1.29961e-06	0.000102835	up	XP_020191725.1(tetraspanin-18-like [Aegilops tauschii subsp. tauschii])	GO:0016021(cellular_component:integral component of membrane); GO:0016020(cellular_component:membrane); GO:0005739(cellular_component:mitochondrion)				ENOG410YNZE(S:Function unknown)	ENOG410YNZE(-)		sp|Q9SVU4|TET20_ARATH(Tetraspanin-20 OS=Arabidopsis thaliana OX=3702 GN=TOM2AH1 PE=1 SV=1)
TraesCS2B02G053200	0.0766667	1.14333	15.9425	3.99481	1.32737e-06	0.000104871	up	XP_020192645.1(xylanase inhibitor protein 1-like [Aegilops tauschii subsp. tauschii])	GO:0004568(molecular_function:chitinase activity); GO:0005576(cellular_component:extracellular region); GO:0005975(biological_process:carbohydrate metabolic process); GO:0008061(molecular_function:chitin binding); GO:0006032(biological_process:chitin catabolic process)				ENOG4111GPA(G:Carbohydrate transport and metabolism)	ENOG4111GPA(chitinase)	PF00704.25(Glyco_hydro_18:Glycosyl hydrolases family 18)	sp|Q7GCM7|XIP1_ORYSJ(Xylanase inhibitor protein 1 OS=Oryza sativa subsp. japonica OX=39947 GN=RIXI PE=1 SV=1)
TraesCS2A02G388600	12.0133	33.7867	2.88608	1.52911	1.33511e-06	0.000105283	up	BAF15354.1(Os04g0540300 [Oryza sativa Japonica Group])	GO:0010215(biological_process:cellulose microfibril organization); GO:0016049(biological_process:cell growth); GO:0005886(cellular_component:plasma membrane); GO:0031225(cellular_component:anchored component of membrane)				ENOG4111BJR(S:Function unknown); ENOG410YAAC(S:Function unknown)	ENOG4111BJR(cobra-like protein); ENOG410YAAC(cobra-like protein)	PF04833.12(COBRA:COBRA-like protein)	sp|Q7XR91|COBL7_ORYSJ(COBRA-like protein 7 OS=Oryza sativa subsp. japonica OX=39947 GN=BC1LP1 PE=3 SV=2)
TraesCS4B02G335500	5.79333	15.7733	2.72851	1.44811	1.33669e-06	0.000105283	up	BAK02779.1(predicted protein, partial [Hordeum vulgare subsp. vulgare])	GO:0006470(biological_process:protein dephosphorylation); GO:0046872(molecular_function:metal ion binding); GO:0004722(molecular_function:protein serine/threonine phosphatase activity)	K01102	PDP		COG0631(T:Signal transduction mechanisms)	COG0631(Phosphatase)	PF00481.18(PP2C:Protein phosphatase 2C)	sp|Q10S32|P2C28_ORYSJ(Probable protein phosphatase 2C 28 OS=Oryza sativa subsp. japonica OX=39947 GN=Os03g0137200 PE=2 SV=1)
TraesCS7D02G135000	1.82667	0.29	0.157795	-2.66388	1.38515e-06	0.000108934	down	XP_020169909.1(uncharacterized protein LOC109755402 [Aegilops tauschii subsp. tauschii])	GO:0006351(biological_process:transcription, DNA-templated)				COG5269(K:Transcription); ENOG410Z4CA(S:Function unknown)	COG5269(Transcription factor); ENOG410Z4CA(Myb-like DNA-binding domain)	PF00249.28(Myb_DNA-binding:Myb-like DNA-binding domain)	sp|Q8S9H7|DIV_ANTMA(Transcription factor DIVARICATA OS=Antirrhinum majus OX=4151 GN=DIVARICATA PE=2 SV=1)
TraesCS7A02G189200	7.1	2.13	0.305119	-1.71256	1.38846e-06	0.000109028	down	XP_020181832.1(NAC domain-containing protein 92-like [Aegilops tauschii subsp. tauschii])	GO:0006351(biological_process:transcription, DNA-templated)				ENOG41103YC(S:Function unknown); ENOG410YDQ3(S:Function unknown)	ENOG41103YC(NAC transcription factor); ENOG410YDQ3(No apical meristem (NAM) protein)	PF02365.12(NAM:No apical meristem (NAM) protein)	sp|O04017|NAC98_ARATH(Protein CUP-SHAPED COTYLEDON 2 OS=Arabidopsis thaliana OX=3702 GN=NAC098 PE=1 SV=1)
[truncated: 1,367 more rows]
