# Supplementary material for: Over-Expressing TaSPA-B Reduces Prolamin and Starch Accumulation in Wheat (Triticum aestivum L.) Grains
Source: Int J Mol Sci. 2020 May 5;21(9):3257. doi: 10.3390/ijms21093257 (PMC7247331; doi:10.3390/ijms21093257)
Supplement: Supplementary file 1 [file ijms-21-03257-s001.zip › ijms-766224-supplementary/Table S3.xlsx]

## Sheet: Sheet1
Table S3. GO enrichment analysis of DEGs
GO ID	Term Type	Description	Enrichment ratio	P-value	Corrected P-value
GO:0006112	BP	energy reserve metabolic process	13/49	1.719e-11	6.509e-08
GO:0005977	BP	glycogen metabolic process	13/49	1.719e-11	6.509e-08
GO:0005991	BP	trehalose metabolic process	12/41	2.87648e-11	7.26119e-08
GO:0044262	BP	cellular carbohydrate metabolic process	59/896	6.15351e-11	1.16501e-07
GO:0005992	BP	trehalose biosynthetic process	11/38	2.21234e-10	1.55214e-07
GO:0005975	BP	carbohydrate metabolic process	134/3114	2.45722e-10	1.55214e-07
GO:0034637	BP	cellular carbohydrate biosynthetic process	31/391	3.36402e-10	1.55214e-07
GO:0005984	BP	disaccharide metabolic process	17/115	3.02728e-10	1.55214e-07
GO:0019252	BP	starch biosynthetic process	13/59	2.18533e-10	1.55214e-07
GO:0016757	MF	transferase activity, transferring glycosyl groups	86/1984	3.48426e-10	1.55214e-07
GO:0016798	MF	hydrolase activity, acting on glycosyl bonds	77/1541	1.53672e-10	1.55214e-07
GO:0004553	MF	hydrolase activity, hydrolyzing O-glycosyl compounds	67/1341	2.10607e-10	1.55214e-07
GO:0009501	CC	amyloplast	11/42	7.29271e-10	2.40121e-07
GO:0005978	BP	glycogen biosynthetic process	9/25	1.08918e-09	3.17244e-07
GO:0051213	MF	dioxygenase activity	34/488	1.40869e-09	3.95111e-07
GO:0044242	BP	cellular lipid catabolic process	15/110	1.03457e-08	2.37418e-06
GO:0046351	BP	disaccharide biosynthetic process	11/54	1.29796e-08	2.89103e-06
GO:0009311	BP	oligosaccharide metabolic process	17/147	1.39708e-08	3.02289e-06
GO:0004373	MF	glycogen (starch) synthase activity	8/24	1.90078e-08	3.99851e-06
GO:0016051	BP	carbohydrate biosynthetic process	35/571	2.13409e-08	4.25302e-06
GO:0019544	BP	arginine catabolic process to glutamate	5/6	2.29898e-08	4.46416e-06
GO:0044282	BP	small molecule catabolic process	25/327	3.43612e-08	6.50543e-06
GO:0005982	BP	starch metabolic process	13/92	6.39367e-08	1.12212e-05
GO:0003844	MF	1,4-alpha-glucan branching enzyme activity	6/13	1.22498e-07	2.0615e-05
GO:0015980	BP	energy derivation by oxidation of organic compounds	16/157	2.17659e-07	3.43403e-05
GO:0001676	BP	long-chain fatty acid metabolic process	8/32	2.34459e-07	3.62358e-05
GO:0009312	BP	oligosaccharide biosynthetic process	11/71	2.51425e-07	3.80809e-05
GO:0016758	MF	transferase activity, transferring hexosyl groups	63/1517	3.55884e-07	5.28452e-05
GO:0009686	BP	gibberellin biosynthetic process	6/16	5.41799e-07	7.89046e-05
GO:0016054	BP	organic acid catabolic process	19/236	6.73093e-07	9.26788e-05
GO:0046395	BP	carboxylic acid catabolic process	19/236	6.73093e-07	9.26788e-05
GO:0045544	MF	gibberellin 20-oxidase activity	4/5	9.22958e-07	0.000124814
GO:0035821	BP	modification of morphology or physiology of other organism	11/81	9.84993e-07	0.000130866
GO:0009685	BP	gibberellin metabolic process	8/39	1.20517e-06	0.000157358
GO:0044248	BP	cellular catabolic process	99/2878	1.23769e-06	0.000158865
GO:0044042	BP	glucan metabolic process	30/541	1.69376e-06	0.000213781
GO:0016102	BP	diterpenoid biosynthetic process	6/20	2.4416e-06	0.000303119
GO:0009395	BP	phospholipid catabolic process	5/12	2.73355e-06	0.000313654
GO:0016851	MF	magnesium chelatase activity	4/6	2.72289e-06	0.000313654
GO:0051002	MF	ligase activity, forming nitrogen-metal bonds	4/6	2.72289e-06	0.000313654
GO:0051003	MF	ligase activity, forming nitrogen-metal bonds, forming coordination complexes	4/6	2.72289e-06	0.000313654
GO:0044264	BP	cellular polysaccharide metabolic process	34/665	2.92142e-06	0.000325352
GO:0009620	BP	response to fungus	17/213	2.8821e-06	0.000325352
GO:0001906	BP	cell killing	9/59	3.54994e-06	0.000378644
GO:0031640	BP	killing of cells of other organism	9/59	3.54994e-06	0.000378644
GO:0044364	BP	disruption of cells of other organism	9/59	3.54994e-06	0.000378644
GO:0006073	BP	cellular glucan metabolic process	28/510	4.4726e-06	0.000463986
GO:0052547	BP	regulation of peptidase activity	15/177	5.25953e-06	0.000510647
GO:0010466	BP	negative regulation of peptidase activity	15/177	5.25953e-06	0.000510647
GO:0052548	BP	regulation of endopeptidase activity	13/134	5.06737e-06	0.000510647
GO:0010951	BP	negative regulation of endopeptidase activity	13/134	5.06737e-06	0.000510647
GO:0003824	MF	catalytic activity	667/28284	5.19691e-06	0.000510647
GO:0050832	BP	defense response to fungus	16/200	5.42763e-06	0.000520297
GO:0072502	BP	cellular trivalent inorganic anion homeostasis	4/7	6.24799e-06	0.00054512
GO:0072501	BP	cellular divalent inorganic anion homeostasis	4/7	6.24799e-06	0.00054512
GO:0030320	BP	cellular monovalent inorganic anion homeostasis	4/7	6.24799e-06	0.00054512
GO:0030002	BP	cellular anion homeostasis	4/7	6.24799e-06	0.00054512
GO:0030643	BP	cellular phosphate ion homeostasis	4/7	6.24799e-06	0.00054512
GO:0016236	BP	macroautophagy	4/7	6.24799e-06	0.00054512
GO:0045861	BP	negative regulation of proteolysis	15/179	6.03221e-06	0.00054512
GO:0016706	MF	2-oxoglutarate-dependent dioxygenase activity	8/48	6.26244e-06	0.00054512
GO:0009056	BP	catabolic process	114/3560	6.53192e-06	0.000562116
GO:0004427	MF	inorganic diphosphatase activity	7/35	6.7743e-06	0.000571852
GO:0016684	MF	oxidoreductase activity, acting on peroxide as acceptor	31/600	7.88354e-06	0.000649873
GO:0004805	MF	trehalose-phosphatase activity	6/24	7.89494e-06	0.000649873
GO:0009250	BP	glucan biosynthetic process	18/256	8.76828e-06	0.000697748
GO:0046476	BP	glycosylceramide biosynthetic process	3/3	9.02935e-06	0.000697748
GO:0006688	BP	glycosphingolipid biosynthetic process	3/3	9.02935e-06	0.000697748
GO:0006679	BP	glucosylceramide biosynthetic process	3/3	9.02935e-06	0.000697748
GO:0050662	MF	coenzyme binding	56/1433	8.83226e-06	0.000697748
GO:0008120	MF	ceramide glucosyltransferase activity	3/3	9.02935e-06	0.000697748
GO:0051346	BP	negative regulation of hydrolase activity	15/188	1.09084e-05	0.000834437
GO:0046503	BP	glycerolipid catabolic process	4/8	1.22888e-05	0.000921413
GO:0046475	BP	glycerophospholipid catabolic process	4/8	1.22888e-05	0.000921413
GO:0046527	MF	glucosyltransferase activity	42/978	1.33763e-05	0.000983483
GO:0055114	BP	oxidation-reduction process	143/4783	1.35214e-05	0.000984595
GO:0006527	BP	arginine catabolic process	5/16	1.40639e-05	0.00100477
GO:0003978	MF	UDP-glucose 4-epimerase activity	5/16	1.40639e-05	0.00100477
GO:0032787	BP	monocarboxylic acid metabolic process	61/1634	1.43778e-05	0.0010176
GO:0009416	BP	response to light stimulus	23/402	1.61854e-05	0.00113493
GO:0044419	BP	interspecies interaction between organisms	11/108	1.68269e-05	0.00116909
GO:0042446	BP	hormone biosynthetic process	17/246	1.92748e-05	0.00131503
GO:0016101	BP	diterpenoid metabolic process	9/73	2.1143e-05	0.0014296
GO:0035251	MF	UDP-glucosyltransferase activity	37/831	2.15893e-05	0.00144686
GO:0033692	BP	cellular polysaccharide biosynthetic process	20/328	2.30658e-05	0.00153226
GO:0042445	BP	hormone metabolic process	20/330	2.51461e-05	0.00164812
GO:0009065	BP	glutamine family amino acid catabolic process	6/29	2.54905e-05	0.00164991
GO:0005976	BP	polysaccharide metabolic process	39/901	2.69146e-05	0.00171281
GO:0006687	BP	glycosphingolipid metabolic process	5/19	3.55413e-05	0.00213693
GO:0006678	BP	glucosylceramide metabolic process	5/19	3.55413e-05	0.00213693
GO:0006677	BP	glycosylceramide metabolic process	5/19	3.55413e-05	0.00213693
GO:0004506	MF	squalene monooxygenase activity	3/4	3.55543e-05	0.00213693
GO:0015926	MF	glucosidase activity	19/316	4.41525e-05	0.00263281
GO:0008568	MF	microtubule-severing ATPase activity	6/32	4.61034e-05	0.00272766
GO:0072505	BP	divalent inorganic anion homeostasis	4/11	5.51021e-05	0.0031375
GO:0055062	BP	phosphate ion homeostasis	4/11	5.51021e-05	0.0031375
GO:0072506	BP	trivalent inorganic anion homeostasis	4/11	5.51021e-05	0.0031375
GO:1902609	BP	(R)-2-hydroxy-alpha-linolenic acid biosynthetic process	4/11	5.51021e-05	0.0031375
GO:0043436	BP	oxoacid metabolic process	98/3109	5.74755e-05	0.00322416
GO:0006082	BP	organic acid metabolic process	98/3119	5.99836e-05	0.00329171
GO:0098869	BP	cellular oxidant detoxification	27/564	7.73196e-05	0.00418244
GO:0009314	BP	response to radiation	23/445	7.70803e-05	0.00418244
GO:0034035	BP	purine ribonucleoside bisphosphate metabolic process	4/12	8.12863e-05	0.00418763
GO:0015969	BP	guanosine tetraphosphate metabolic process	4/12	8.12863e-05	0.00418763
GO:1990137	MF	plant seed peroxidase activity	4/12	8.12863e-05	0.00418763
GO:0008728	MF	GTP diphosphokinase activity	4/12	8.12863e-05	0.00418763
GO:0061134	MF	peptidase regulator activity	16/249	7.9665e-05	0.00418763
GO:0030414	MF	peptidase inhibitor activity	16/249	7.9665e-05	0.00418763
GO:1990748	BP	cellular detoxification	27/567	8.34138e-05	0.00426819
GO:2000377	BP	regulation of reactive oxygen species metabolic process	6/36	9.23054e-05	0.00469147
GO:0098754	BP	detoxification	32/717	9.46721e-05	0.00477968
GO:0008422	MF	beta-glucosidase activity	15/227	9.65146e-05	0.00484043
GO:0032269	BP	negative regulation of cellular protein metabolic process	17/281	0.000101181	0.00500812
GO:0051248	BP	negative regulation of protein metabolic process	17/281	0.000101181	0.00500812
GO:0004867	MF	serine-type endopeptidase inhibitor activity	13/178	0.000102354	0.00503328
GO:0016042	BP	lipid catabolic process	16/256	0.000110025	0.00520763
GO:0061135	MF	endopeptidase regulator activity	14/204	0.000109474	0.00520763
GO:0004866	MF	endopeptidase inhibitor activity	14/204	0.000109474	0.00520763
GO:0006525	BP	arginine metabolic process	7/53	0.000112113	0.00527348
GO:0006636	BP	unsaturated fatty acid biosynthetic process	4/13	0.000115473	0.00536491
GO:0033559	BP	unsaturated fatty acid metabolic process	4/13	0.000115473	0.00536491
GO:0102483	MF	scopolin beta-glucosidase activity	8/73	0.000141035	0.00647308
GO:0019752	BP	carboxylic acid metabolic process	95/3062	0.000150713	0.00687562
GO:0000271	BP	polysaccharide biosynthetic process	21/406	0.000153246	0.0069493
GO:0042759	BP	long-chain fatty acid biosynthetic process	4/14	0.000158993	0.00712459
GO:0004765	MF	shikimate kinase activity	4/14	0.000158993	0.00712459
GO:0016857	MF	racemase and epimerase activity, acting on carbohydrates and derivatives	8/75	0.000170658	0.0074705
GO:0017001	BP	antibiotic catabolic process	23/459	0.000182673	0.00791788
GO:0042578	MF	phosphoric ester hydrolase activity	36/883	0.00018297	0.00791788
GO:0004601	MF	peroxidase activity	27/588	0.000193409	0.0083221
GO:0006536	BP	glutamate metabolic process	6/41	0.000195022	0.00834409
GO:0010016	BP	shoot system morphogenesis	4/15	0.000213231	0.00897112
GO:0008893	MF	guanosine-3',5'-bis(diphosphate) 3'-diphosphatase activity	4/15	0.000213231	0.00897112
GO:0016794	MF	diphosphoric monoester hydrolase activity	4/15	0.000213231	0.00897112
GO:0072593	BP	reactive oxygen species metabolic process	24/507	0.000227392	0.00951402
GO:0016209	MF	antioxidant activity	28/638	0.00024312	0.0100609
GO:0044281	BP	small molecule metabolic process	128/4459	0.000245013	0.0100841
GO:0009605	BP	response to external stimulus	29/658	0.000264081	0.0108102
GO:0016999	BP	antibiotic metabolic process	23/480	0.000271072	0.0110367
GO:0016769	MF	transferase activity, transferring nitrogenous groups	11/147	0.000277143	0.0111639
GO:0008483	MF	transaminase activity	11/147	0.000277143	0.0111639
GO:0006950	BP	response to stress	97/3213	0.000279029	0.0111804
GO:0032264	BP	IMP salvage	3/7	0.000296803	0.0112949
GO:0010187	BP	negative regulation of seed germination	3/7	0.000296803	0.0112949
GO:0098542	BP	defense response to other organism	20/395	0.000286586	0.0112949
GO:0034272	CC	phosphatidylinositol 3-kinase complex, class III, type II	3/7	0.000296803	0.0112949
GO:0034271	CC	phosphatidylinositol 3-kinase complex, class III, type I	3/7	0.000296803	0.0112949
GO:0003876	MF	AMP deaminase activity	3/7	0.000296803	0.0112949
GO:0047623	MF	adenosine-phosphate deaminase activity	3/7	0.000296803	0.0112949
GO:0004857	MF	enzyme inhibitor activity	22/447	0.000295897	0.0112949
GO:0048037	MF	cofactor binding	102/3415	0.000321389	0.0121694
GO:0048878	BP	chemical homeostasis	31/737	0.000354934	0.0133727
GO:0055083	BP	monovalent inorganic anion homeostasis	4/17	0.000359633	0.0134827
GO:0008194	MF	UDP-glycosyltransferase activity	41/1101	0.000397207	0.0147737
GO:0019310	BP	inositol catabolic process	2/2	0.000433974	0.0156499
GO:0006574	BP	valine catabolic process	2/2	0.000433974	0.0156499
GO:0050113	MF	inositol oxygenase activity	2/2	0.000433974	0.0156499
GO:0043765	MF	T/G mismatch-specific endonuclease activity	2/2	0.000433974	0.0156499
GO:0008442	MF	3-hydroxyisobutyrate dehydrogenase activity	2/2	0.000433974	0.0156499
GO:0009083	BP	branched-chain amino acid catabolic process	4/18	0.000454772	0.0163222
GO:0005662	CC	DNA replication factor A complex	3/8	0.000467512	0.0167003
GO:0050896	BP	response to stimulus	124/4379	0.000513348	0.0180818
GO:1901615	BP	organic hydroxy compound metabolic process	22/475	0.000539018	0.018811
GO:0072329	BP	monocarboxylic acid catabolic process	7/68	0.00053827	0.018811
GO:0016787	MF	hydrolase activity	222/8572	0.000557797	0.019377
GO:0030149	BP	sphingolipid catabolic process	4/19	0.000566567	0.0194938
GO:0046466	BP	membrane lipid catabolic process	4/19	0.000566567	0.0194938
GO:0048584	BP	positive regulation of response to stimulus	11/160	0.000569836	0.0194938
GO:0009628	BP	response to abiotic stimulus	37/971	0.000574028	0.0194938
GO:0005576	CC	extracellular region	55/1634	0.000572524	0.0194938
GO:0055082	BP	cellular chemical homeostasis	20/409	0.000622198	0.0208536
GO:0042744	BP	hydrogen peroxide catabolic process	21/447	0.000626686	0.0208536
GO:0042743	BP	hydrogen peroxide metabolic process	21/447	0.000626686	0.0208536
GO:0006979	BP	response to oxidative stress	28/676	0.00062784	0.0208536
GO:0016854	MF	racemase and epimerase activity	8/91	0.000642203	0.0212376
GO:0005980	BP	glycogen catabolic process	3/9	0.000690392	0.0224392
GO:0032261	BP	purine nucleotide salvage	3/9	0.000690392	0.0224392
GO:0008184	MF	glycogen phosphorylase activity	3/9	0.000690392	0.0224392
GO:0008878	MF	glucose-1-phosphate adenylyltransferase activity	3/9	0.000690392	0.0224392
GO:0012511	CC	monolayer-surrounded lipid storage body	4/20	0.000696565	0.0224472
GO:0031122	BP	cytoplasmic microtubule organization	6/52	0.000727161	0.0232354
GO:0051707	BP	response to other organism	21/454	0.000736071	0.0234213
GO:0010817	BP	regulation of hormone levels	23/505	0.000742836	0.0234396
GO:0006012	BP	galactose metabolic process	5/35	0.000752873	0.0235639
GO:0051704	BP	multi-organism process	26/608	0.000794765	0.0247685
GO:0030162	BP	regulation of proteolysis	16/307	0.000821959	0.0255111
GO:0042737	BP	drug catabolic process	31/781	0.000861337	0.0266241
GO:0005996	BP	monosaccharide metabolic process	34/895	0.000869779	0.0266674
GO:0043207	BP	response to external biotic stimulus	21/461	0.00086914	0.0266674
GO:0042335	BP	cuticle development	3/10	0.000970993	0.0294133
GO:0008453	MF	alanine-glyoxylate transaminase activity	3/10	0.000970993	0.0294133
GO:0035032	CC	phosphatidylinositol 3-kinase complex, class III	3/10	0.000970993	0.0294133
GO:0019203	MF	carbohydrate phosphatase activity	6/55	0.000982191	0.0295435
GO:0009423	BP	chorismate biosynthetic process	4/22	0.00101742	0.0302153
GO:0009740	BP	gibberellic acid mediated signaling pathway	4/22	0.00101742	0.0302153
GO:0016049	BP	cell growth	10/146	0.00102824	0.0304174
GO:0006914	BP	autophagy	7/76	0.00105167	0.0306319
GO:0061919	BP	process utilizing autophagic mechanism	7/76	0.00105167	0.0306319
GO:0042594	BP	response to starvation	8/98	0.00104713	0.0306319
GO:0016053	BP	organic acid biosynthetic process	41/1145	0.00106316	0.0307301
GO:0046394	BP	carboxylic acid biosynthetic process	41/1145	0.00106316	0.0307301
GO:0055088	BP	lipid homeostasis	9/122	0.00107539	0.0309655
GO:0044255	BP	cellular lipid metabolic process	45/1307	0.0011516	0.0327859
GO:0010121	BP	arginine catabolic process to proline via ornithine	2/3	0.00128386	0.0341147
GO:0019493	BP	arginine catabolic process to proline	2/3	0.00128386	0.0341147
GO:0010076	BP	maintenance of floral meristem identity	2/3	0.00128386	0.0341147
GO:0006593	BP	ornithine catabolic process	2/3	0.00128386	0.0341147
GO:0010083	BP	regulation of vegetative meristem growth	2/3	0.00128386	0.0341147
GO:0051851	BP	modification by host of symbiont morphology or physiology	2/3	0.00128386	0.0341147
GO:0051702	BP	interaction with symbiont	2/3	0.00128386	0.0341147
GO:0044788	BP	modulation by host of viral process	2/3	0.00128386	0.0341147
GO:0048524	BP	positive regulation of viral process	2/3	0.00128386	0.0341147
GO:1905613	BP	regulation of developmental vegetative growth	2/3	0.00128386	0.0341147
GO:0044794	BP	positive regulation by host of viral process	2/3	0.00128386	0.0341147
GO:0010476	BP	gibberellin mediated signaling pathway	4/23	0.00121141	0.0341147
GO:0004587	MF	ornithine-oxo-acid transaminase activity	2/3	0.00128386	0.0341147
GO:0019778	MF	Atg12 activating enzyme activity	2/3	0.00128386	0.0341147
GO:0019779	MF	Atg8 activating enzyme activity	2/3	0.00128386	0.0341147
GO:0008117	MF	sphinganine-1-phosphate aldolase activity	2/3	0.00128386	0.0341147
GO:0051777	MF	ent-kaurenoate oxidase activity	2/3	0.00128386	0.0341147
GO:0045486	MF	naringenin 3-dioxygenase activity	2/3	0.00128386	0.0341147
GO:0004485	MF	methylcrotonoyl-CoA carboxylase activity	2/3	0.00128386	0.0341147
GO:0006665	BP	sphingolipid metabolic process	7/79	0.00132157	0.0347605
GO:0009934	BP	regulation of meristem structural organization	3/11	0.00131445	0.0347605
GO:0030246	MF	carbohydrate binding	30/780	0.00144359	0.0376977
GO:0043086	BP	negative regulation of catalytic activity	16/326	0.00153095	0.0393339
GO:1901606	BP	alpha-amino acid catabolic process	10/154	0.00153741	0.0393339
GO:0003993	MF	acid phosphatase activity	8/104	0.00153726	0.0393339
GO:0006721	BP	terpenoid metabolic process	11/181	0.0015592	0.0397569
GO:1902584	BP	positive regulation of response to water deprivation	3/12	0.00172551	0.0437032
GO:0003997	MF	acyl-CoA oxidase activity	3/12	0.00172551	0.0437032
GO:0006873	BP	cellular ion homeostasis	14/270	0.0017729	0.0446053
GO:0009063	BP	cellular amino acid catabolic process	10/158	0.00185963	0.0466323
GO:0051187	BP	cofactor catabolic process	21/484	0.00188579	0.0471322
GO:0043173	BP	nucleotide salvage	4/26	0.00194637	0.0483273
GO:0036293	BP	response to decreased oxygen levels	4/26	0.00194637	0.0483273
GO:0016491	MF	oxidoreductase activity	155/5856	0.0019711	0.0487816
Note: Enrichment ratio shows proportion of DEGs to the annotated genes of this GO term.
