# Supplementary material for: Over-Expressing TaSPA-B Reduces Prolamin and Starch Accumulation in Wheat (Triticum aestivum L.) Grains
Source: Int J Mol Sci. 2020 May 5;21(9):3257. doi: 10.3390/ijms21093257 (PMC7247331; doi:10.3390/ijms21093257)
Supplement: Supplementary file 1 [file ijms-21-03257-s001.zip › ijms-766224-supplementary/Table S4.xlsx]

## Sheet: Sheet1
Table S4. KEGG enrichment analysis of DEGs
Pathway ID	Description	Enrichment ratio	P-value	Corrected P-value
map00500	Starch and sucrose metabolism	69/632	8.84785e-31	1.0175e-28
map00052	Galactose metabolism	22/266	1.99892e-08	1.14938e-06
map00280	Valine, leucine and isoleucine degradation	13/145	6.45869e-06	0.000247583
map00940	Phenylpropanoid biosynthesis	49/1289	1.13459e-05	0.000326195
map00520	Amino sugar and nucleotide sugar metabolism	26/569	7.81118e-05	0.00179657
map00130	Ubiquinone and other terpenoid-quinone biosynthesis	12/181	0.000269151	0.00515874
map00904	Diterpenoid biosynthesis	10/139	0.00045103	0.00740978
map00040	Pentose and glucuronate interconversions	15/287	0.000639454	0.00919216
map00360	Phenylalanine metabolism	11/198	0.00201447	0.0231664
map00965	Betalain biosynthesis	3/14	0.00235249	0.0245942
map00902	Monoterpenoid biosynthesis	12/227	0.0019527	0.0249512
map04016	MAPK signaling pathway - plant	24/675	0.0043856	0.0420287
map00511	Other glycan degradation	7/105	0.00480982	0.0425484
map00710	Carbon fixation in photosynthetic organisms	12/261	0.00596864	0.0457596
map00600	Sphingolipid metabolism	9/165	0.00561297	0.0461065
map00901	Indole alkaloid biosynthesis	11/240	0.00845731	0.0572112
map00010	Glycolysis / Gluconeogenesis	18/483	0.0079868	0.0574051
map00380	Tryptophan metabolism	12/282	0.0106746	0.0681985
map00909	Sesquiterpenoid and triterpenoid biosynthesis	4/45	0.0117263	0.0709747
map00905	Brassinosteroid biosynthesis	5/70	0.0123479	0.0710006
map00620	Pyruvate metabolism	12/302	0.0174303	0.0954519
map00073	Cutin, suberine and wax biosynthesis	7/143	0.0235063	0.122874
map00460	Cyanoamino acid metabolism	12/330	0.0317133	0.158567
map00053	Ascorbate and aldarate metabolism	8/188	0.0334188	0.160132
map00592	alpha-Linolenic acid metabolism	9/229	0.0385735	0.170614
map00400	Phenylalanine, tyrosine and tryptophan biosynthesis	7/158	0.0374714	0.172368
map00196	Photosynthesis - antenna proteins	5/97	0.0429549	0.182956
map00999	Biosynthesis of secondary metabolites - unclassified	4/70	0.049349	0.195694
map04626	Plant-pathogen interaction	27/973	0.0485981	0.199599
map04146	Peroxisome	11/326	0.0596919	0.228819
map00100	Steroid biosynthesis	7/189	0.0811417	0.301009
map00330	Arginine and proline metabolism	8/232	0.0895553	0.321839
map00860	Porphyrin and chlorophyll metabolism	6/159	0.095151	0.331587
map00941	Flavonoid biosynthesis	9/289	0.119504	0.404204
map00603	Glycosphingolipid biosynthesis - globo and isoglobo series	2/36	0.157752	0.518329
map00250	Alanine, aspartate and glutamate metabolism	6/187	0.164932	0.526867
map04933	AGE-RAGE signaling pathway in diabetic complications	2/40	0.185882	0.57774
map00051	Fructose and mannose metabolism	7/246	0.213056	0.628242
map00220	Arginine biosynthesis	4/119	0.207808	0.628893
map04217	Necroptosis	9/337	0.222223	0.638892
map00260	Glycine, serine and threonine metabolism	7/262	0.259527	0.663236
map00071	Fatty acid degradation	5/168	0.237187	0.665282
map00770	Pantothenate and CoA biosynthesis	3/88	0.250539	0.670047
map00430	Taurine and hypotaurine metabolism	2/50	0.258386	0.675327
map04075	Plant hormone signal transduction	24/1044	0.24679	0.675734
map04625	C-type lectin receptor signaling pathway	3/103	0.330875	0.704642
map00945	Stilbenoid, diarylheptanoid and gingerol biosynthesis	7/285	0.33055	0.717231
map00960	Tropane, piperidine and pyridine alkaloid biosynthesis	3/102	0.325487	0.719828
map00590	Arachidonic acid metabolism	3/101	0.320099	0.721792
map00290	Valine, leucine and isoleucine biosynthesis	2/58	0.316775	0.728582
map00480	Glutathione metabolism	12/529	0.349967	0.731749
map00030	Pentose phosphate pathway	5/200	0.358723	0.736663
map00350	Tyrosine metabolism	5/202	0.366509	0.739447
map04130	SNARE interactions in vesicular transport	4/144	0.315358	0.740125
map00604	Glycosphingolipid biosynthesis - ganglio series	1/19	0.314665	0.753885
map00531	Glycosaminoglycan degradation	2/57	0.309514	0.757322
map00270	Cysteine and methionine metabolism	9/370	0.307157	0.767893
map00072	Synthesis and degradation of ketone bodies	1/25	0.391771	0.776788
map01040	Biosynthesis of unsaturated fatty acids	4/169	0.426456	0.831228
map00333	Prodigiosin biosynthesis	1/34	0.491492	0.942026
map00640	Propanoate metabolism	2/89	0.525262	0.94383
map00591	Linoleic acid metabolism	3/136	0.502728	0.947766
map00750	Vitamin B6 metabolism	1/37	0.520961	0.95096
map00908	Zeatin biosynthesis	2/92	0.543115	0.960895
map05163	Human cytomegalovirus infection	4/191	0.520222	0.964927
map05167	Kaposi sarcoma-associated herpesvirus infection	4/211	0.598684	0.969699
map00565	Ether lipid metabolism	2/101	0.593818	0.975558
map00562	Inositol phosphate metabolism	4/208	0.58741	0.979016
map00020	Citrate cycle (TCA cycle)	4/202	0.564318	0.983281
map00410	beta-Alanine metabolism	3/153	0.582148	0.984515
map03440	Homologous recombination	6/311	0.57619	0.988983
map05225	Hepatocellular carcinoma	8/433	0.620505	0.991084
map03010	Ribosome	7/1371	0.999999	0.999999
map00310	Lysine degradation	2/166	0.840812	1
map00950	Isoquinoline alkaloid biosynthesis	2/129	0.724258	1
map05226	Gastric cancer	1/157	0.956176	1
map00650	Butanoate metabolism	1/81	0.800525	1
map00630	Glyoxylate and dicarboxylate metabolism	4/290	0.824622	1
map04218	Cellular senescence	4/355	0.920601	1
map04934	Cushing syndrome	3/281	0.916407	1
map04927	Cortisol synthesis and secretion	3/234	0.841577	1
map04928	Parathyroid hormone synthesis, secretion and action	1/104	0.873865	1
map00910	Nitrogen metabolism	2/182	0.875725	1
map00920	Sulfur metabolism	1/115	0.898703	1
map00195	Photosynthesis	3/544	0.998634	1
map00190	Oxidative phosphorylation	8/1013	0.999337	1
map04714	Thermogenesis	13/931	0.924157	1
map04141	Protein processing in endoplasmic reticulum	14/954	0.898055	1
map03018	RNA degradation	5/541	0.982274	1
map04120	Ubiquitin mediated proteolysis	7/695	0.984178	1
map03060	Protein export	1/257	0.99406	1
map00510	N-Glycan biosynthesis	3/240	0.853618	1
map05165	Human papillomavirus infection	5/422	0.919831	1
map00561	Glycerolipid metabolism	5/290	0.677484	1
map00061	Fatty acid biosynthesis	2/154	0.809029	1
map00564	Glycerophospholipid metabolism	5/401	0.897611	1
map00760	Nicotinate and nicotinamide metabolism	1/56	0.671812	1
map00730	Thiamine metabolism	1/72	0.761357	1
map00780	Biotin metabolism	1/73	0.766063	1
map00906	Carotenoid biosynthesis	1/104	0.873865	1
map00900	Terpenoid backbone biosynthesis	2/222	0.934413	1
map00230	Purine metabolism	9/709	0.94004	1
map00240	Pyrimidine metabolism	7/668	0.978072	1
map03430	Mismatch repair	3/182	0.697638	1
map03030	DNA replication	3/204	0.767861	1
map03420	Nucleotide excision repair	3/230	0.833081	1
map04070	Phosphatidylinositol signaling system	3/261	0.889677	1
map03020	RNA polymerase	1/213	0.98568	1
map03040	Spliceosome	6/780	0.998112	1
map03015	mRNA surveillance pathway	3/425	0.990449	1
map03013	RNA transport	5/665	0.996895	1
map00970	Aminoacyl-tRNA biosynthesis	1/302	0.997587	1
map03008	Ribosome biogenesis in eukaryotes	1/352	0.999114	1
map04144	Endocytosis	11/615	0.667681	1
map04145	Phagosome	3/327	0.956955	1
Note: Enrichment ratio shows proportion of DEGs to the annotated genes in this pathway.
