# Supplementary material for: Over-Expressing TaSPA-B Reduces Prolamin and Starch Accumulation in Wheat (Triticum aestivum L.) Grains
Source: Int J Mol Sci. 2020 May 5;21(9):3257. doi: 10.3390/ijms21093257 (PMC7247331; doi:10.3390/ijms21093257)
Supplement: Supplementary file 1 [file ijms-21-03257-s001.zip › ijms-766224-supplementary/Table S8.xlsx]

## Sheet: Sheet1
Table 8 Primers used to construct vectors for DLR assay
Fragment name	Forward primer (5¢-3¢)	Reverse primer (5¢-3¢)
PHB-SPA-B	tctctcaagcttggatccATGGAGGAAGTGTTTCC	gaggatcaattcgagctcCATCAGGGAGCTGCT
PHB-PBF-D	tctctcaagcttggatccATGGAGCCCGTGTTCTTCT	gaggatcaattcgagctcCATCACCATGTTGAC
PGreen-ω-1,2	gatatcgaattcctgcagTTGCTCTATCTTTCCTCTTT	ctctagaactagtggatccGTTTGATTTGTGTTTACTATT
Note: The uppercase letters represent the gene sequences. The lowercase letters represent the adapter sequences of the vector.
